# Supplementary material for: Endogenous Human MDM2-C Is Highly Expressed in Human Cancers and Functions as a p53-Independent Growth Activator
Source: PLoS One. 2013 Oct 11;8(10):e77643. doi: 10.1371/journal.pone.0077643 (PMC3795673; doi:10.1371/journal.pone.0077643)
Supplement: Table S1 — List of proteins identified by LC/MS/MS and their protein sequence tags. After LC/MS/MS was carried out by the Memorial Sloan-Kettering Cancer Center Proteomics and Microchemistry Core Facility we used “scaffold analysis” of the identified peptides. We employed parameters with a stringency of at least five peptides with 95% probability, which identified 35 proteins. (XLS) [file pone.0077643.s005.xls]

## Sheet: Peptide Report for DOkoro_JBarg
DOkoro_JBargonetti_S1to5_plusGO_062012, Peptide report created on 09/06/2013
Experiment: DOkoro_JBargonetti_S1to5_plusGO_062012
	Peak List Generator: unknown
		Version: unknown
		Charge States Calculated: unknown
		Deisotoped: unknown
		Textual Annotation: unknown
	Database Set: 1 Database
		Database Name: the uniprot_sprot_20120215 database
			Version: unknown
			Taxonomy: Homo sapiens
			Number of Proteins: 20329
		Does database contain common contaminants?: unknown
	Search Engine Set: 1 Search Engine
		Search Engine: Mascot
			Version: 2.3.02
			Samples: All Samples
			Fragment Tolerance: 0.80 Da (Monoisotopic)
			Parent Tolerance: 10.0 PPM (Monoisotopic)
			Fixed Modifications:
			Variable Modifications: +16 on M (Oxidation), +42 on n (Acetyl), +71 on C (Propionamide)
			Database: the uniprot_sprot_20120215 database (selected for Homo sapiens, unknown version, 20329 entries)
			Digestion Enzyme: Trypsin
			Max Missed Cleavages: 2
	Scaffold Version: Scaffold_3.5.1
		Peptide Thresholds: 95.0% minimum
		Protein Thresholds: 95.0% minimum and 5 peptides minimum
MS/MS sample name	Protein name	Gene Symbol	Database sources	Protein molecular weight (Da)	Protein identification probability	Number of unique peptides	Number of unique spectra	Number of total spectra	Percentage of total spectra	Percentage sequence coverage	Peptide sequence	Previous amino acid	Next amino acid	Best Peptide identification probability	Best Mascot Ion score	Best Mascot Identity score	Best Mascot Delta Ion score	Number of identified +1H spectra	Number of identified +2H spectra	Number of identified +3H spectra	Number of identified +4H spectra	Number of enzymatic termini	Calculated +1H Peptide Mass (AMU)	Peptide start index	Peptide stop index	Assigned	Other Proteins
001DO_S1.RAW (F023754)	Insulin-like growth factor 2 mRNA-binding protein 3 OS=Homo sapiens GN=IGF2BP3 PE=1 SV=2	IF2B3_HUMAN	uniprot_sprot_20110606.fasta	63706	1	5	5	5	0.00221	0.105	DQTPDENDQVVVK	R	I	0.95	35.4	25	23.3	0	1	0	0	2	1486.7	526	538	TRUE
001DO_S1.RAW (F023754)	Insulin-like growth factor 2 mRNA-binding protein 3 OS=Homo sapiens GN=IGF2BP3 PE=1 SV=2	IF2B3_HUMAN	uniprot_sprot_20110606.fasta	63706	1	5	5	5	0.00221	0.105	FTEEIPLK	K	I	0.95	31.2	25	23.8	0	1	0	0	2	976.535	273	280	TRUE
001DO_S1.RAW (F023754)	Insulin-like growth factor 2 mRNA-binding protein 3 OS=Homo sapiens GN=IGF2BP3 PE=1 SV=2	IF2B3_HUMAN	uniprot_sprot_20110606.fasta	63706	1	5	5	5	0.00221	0.105	IPVSGPFLVK	K	T	0.95	42.1	25	37.5	0	1	0	0	2	1056.65	27	36	TRUE
001DO_S1.RAW (F023754)	Insulin-like growth factor 2 mRNA-binding protein 3 OS=Homo sapiens GN=IGF2BP3 PE=1 SV=2	IF2B3_HUMAN	uniprot_sprot_20110606.fasta	63706	1	5	5	5	0.00221	0.105	MVIITGPPEAQFK	R	A	0.95	58.2	25	53.7	0	1	0	0	2	1446.77	453	465	TRUE
001DO_S1.RAW (F023754)	Insulin-like growth factor 2 mRNA-binding protein 3 OS=Homo sapiens GN=IGF2BP3 PE=1 SV=2	IF2B3_HUMAN	uniprot_sprot_20110606.fasta	63706	1	5	5	5	0.00221	0.105	TVNELQNLSSAEVVVPR	K	D	0.95	66.4	25	49.9	0	1	0	0	2	1854.99	509	525	TRUE
001DO_S1.RAW (F023754)	Alkyldihydroxyacetonephosphate synthase, peroxisomal OS=Homo sapiens GN=AGPS PE=1 SV=1	ADAS_HUMAN	uniprot_sprot_20110606.fasta	72913.3	1	8	11	12	0.00531	0.185	AASAATAAPTATPAAQESGTIPK	R	K	0.95	63.4	25	50.3	0	2	1	0	2	2083.07	63	85	TRUE
001DO_S1.RAW (F023754)	Alkyldihydroxyacetonephosphate synthase, peroxisomal OS=Homo sapiens GN=AGPS PE=1 SV=1	ADAS_HUMAN	uniprot_sprot_20110606.fasta	72913.3	1	8	11	12	0.00531	0.185	ASLNPSDTPPSVVNEDFLHDLK	K	E	0.95	34.7	25.3	32.1	0	0	1	0	2	2395.18	148	169	TRUE
001DO_S1.RAW (F023754)	Alkyldihydroxyacetonephosphate synthase, peroxisomal OS=Homo sapiens GN=AGPS PE=1 SV=1	ADAS_HUMAN	uniprot_sprot_20110606.fasta	72913.3	1	8	11	12	0.00531	0.185	ESISDVGFGMLK	K	S	0.95	54.2	25	54.2	0	2	0	0	2	1298.63	629	640	TRUE
001DO_S1.RAW (F023754)	Alkyldihydroxyacetonephosphate synthase, peroxisomal OS=Homo sapiens GN=AGPS PE=1 SV=1	ADAS_HUMAN	uniprot_sprot_20110606.fasta	72913.3	1	8	11	12	0.00531	0.185	ETNISYSQEADDR	K	V	0.95	73.9	25	72.5	0	1	0	0	2	1527.66	170	182	TRUE
001DO_S1.RAW (F023754)	Alkyldihydroxyacetonephosphate synthase, peroxisomal OS=Homo sapiens GN=AGPS PE=1 SV=1	ADAS_HUMAN	uniprot_sprot_20110606.fasta	72913.3	1	8	11	12	0.00531	0.185	GISDPLTVFEQTEAAAR	R	E	0.95	41.7	25.1	39.2	0	1	0	0	2	1804.91	587	603	TRUE
001DO_S1.RAW (F023754)	Alkyldihydroxyacetonephosphate synthase, peroxisomal OS=Homo sapiens GN=AGPS PE=1 SV=1	ADAS_HUMAN	uniprot_sprot_20110606.fasta	72913.3	1	8	11	12	0.00531	0.185	IRPVPEYQK	K	Y	0.95	26.8	25	20.9	0	1	0	0	2	1129.64	381	389	TRUE
001DO_S1.RAW (F023754)	Alkyldihydroxyacetonephosphate synthase, peroxisomal OS=Homo sapiens GN=AGPS PE=1 SV=1	ADAS_HUMAN	uniprot_sprot_20110606.fasta	72913.3	1	8	11	12	0.00531	0.185	NIYGNIEDLVVHIK	K	M	0.95	41.7	25	36.5	0	1	0	0	2	1626.89	324	337	TRUE
001DO_S1.RAW (F023754)	Alkyldihydroxyacetonephosphate synthase, peroxisomal OS=Homo sapiens GN=AGPS PE=1 SV=1	ADAS_HUMAN	uniprot_sprot_20110606.fasta	72913.3	1	8	11	12	0.00531	0.185	TIISLDTSQMNR	R	I	0.95	61.3	25	61.3	0	2	0	0	2	1394.69	254	265	TRUE
001DO_S1.RAW (F023754)	Dihydrolipoyllysine-residue acetyltransferase component of pyruvate dehydrogenase complex, mitochondrial OS=Homo sapiens GN=DLAT PE=1 SV=3	ODP2_HUMAN	uniprot_sprot_20110606.fasta	68997.2	1	15	22	25	0.0111	0.272	DIDSFVPSK	K	V	0.95	37.2	25	29.9	0	1	0	0	2	1007.5	388	396	TRUE
001DO_S1.RAW (F023754)	Dihydrolipoyllysine-residue acetyltransferase component of pyruvate dehydrogenase complex, mitochondrial OS=Homo sapiens GN=DLAT PE=1 SV=3	ODP2_HUMAN	uniprot_sprot_20110606.fasta	68997.2	1	15	22	25	0.0111	0.272	GIDLTQVK	K	G	0.95	39.2	25	16.1	0	1	0	0	2	873.504	369	376	TRUE
001DO_S1.RAW (F023754)	Dihydrolipoyllysine-residue acetyltransferase component of pyruvate dehydrogenase complex, mitochondrial OS=Homo sapiens GN=DLAT PE=1 SV=3	ODP2_HUMAN	uniprot_sprot_20110606.fasta	68997.2	1	15	22	25	0.0111	0.272	GVETIANDVVSLATK	K	A	0.95	69.6	25	63	0	2	1	0	2	1516.82	533	547	TRUE
001DO_S1.RAW (F023754)	Dihydrolipoyllysine-residue acetyltransferase component of pyruvate dehydrogenase complex, mitochondrial OS=Homo sapiens GN=DLAT PE=1 SV=3	ODP2_HUMAN	uniprot_sprot_20110606.fasta	68997.2	1	15	22	25	0.0111	0.272	ILVAEGTR	K	D	0.95	44.1	25	33.3	0	1	0	0	2	858.504	148	155	TRUE
001DO_S1.RAW (F023754)	Dihydrolipoyllysine-residue acetyltransferase component of pyruvate dehydrogenase complex, mitochondrial OS=Homo sapiens GN=DLAT PE=1 SV=3	ODP2_HUMAN	uniprot_sprot_20110606.fasta	68997.2	1	15	22	25	0.0111	0.272	ILVPEGTR	K	D	0.95	26	25	21.2	0	1	0	0	2	884.52	275	282	TRUE
001DO_S1.RAW (F023754)	Dihydrolipoyllysine-residue acetyltransferase component of pyruvate dehydrogenase complex, mitochondrial OS=Homo sapiens GN=DLAT PE=1 SV=3	ODP2_HUMAN	uniprot_sprot_20110606.fasta	68997.2	1	15	22	25	0.0111	0.272	INEGDLIAEVETDK	K	A	0.95	71.3	25	71.3	0	1	0	0	2	1545.76	119	132	TRUE
001DO_S1.RAW (F023754)	Dihydrolipoyllysine-residue acetyltransferase component of pyruvate dehydrogenase complex, mitochondrial OS=Homo sapiens GN=DLAT PE=1 SV=3	ODP2_HUMAN	uniprot_sprot_20110606.fasta	68997.2	1	15	22	25	0.0111	0.272	ISVNDFIIK	K	A	0.95	33.4	25	33.4	0	1	0	0	2	1048.6	474	482	TRUE
001DO_S1.RAW (F023754)	Dihydrolipoyllysine-residue acetyltransferase component of pyruvate dehydrogenase complex, mitochondrial OS=Homo sapiens GN=DLAT PE=1 SV=3	ODP2_HUMAN	uniprot_sprot_20110606.fasta	68997.2	1	15	22	25	0.0111	0.272	KDIDSFVPSK	K	V	0.95	55	25	45.4	0	1	0	0	2	1135.6	387	396	TRUE
001DO_S1.RAW (F023754)	Dihydrolipoyllysine-residue acetyltransferase component of pyruvate dehydrogenase complex, mitochondrial OS=Homo sapiens GN=DLAT PE=1 SV=3	ODP2_HUMAN	uniprot_sprot_20110606.fasta	68997.2	1	15	22	25	0.0111	0.272	KYLEKPITMLL	R	-	0.95	33.3	25	33.3	0	2	0	0	2	1348.79	637	647	TRUE
001DO_S1.RAW (F023754)	Dihydrolipoyllysine-residue acetyltransferase component of pyruvate dehydrogenase complex, mitochondrial OS=Homo sapiens GN=DLAT PE=1 SV=3	ODP2_HUMAN	uniprot_sprot_20110606.fasta	68997.2	1	15	22	25	0.0111	0.272	LSEGDLLAEIETDK	K	A	0.95	95.7	25	85.2	0	1	0	0	2	1532.77	246	259	TRUE
001DO_S1.RAW (F023754)	Dihydrolipoyllysine-residue acetyltransferase component of pyruvate dehydrogenase complex, mitochondrial OS=Homo sapiens GN=DLAT PE=1 SV=3	ODP2_HUMAN	uniprot_sprot_20110606.fasta	68997.2	1	15	22	25	0.0111	0.272	VAPAPAAVVPPTGPGMAPVPTGVFTDIPISNIR	K	R	0.95	35.5	25	31.4	0	0	1	0	2	3225.73	397	429	TRUE
001DO_S1.RAW (F023754)	Dihydrolipoyllysine-residue acetyltransferase component of pyruvate dehydrogenase complex, mitochondrial OS=Homo sapiens GN=DLAT PE=1 SV=3	ODP2_HUMAN	uniprot_sprot_20110606.fasta	68997.2	1	15	22	25	0.0111	0.272	VPEANSSWMDTVIR	K	Q	0.95	74	25	74	0	3	0	0	2	1604.77	491	504	TRUE
001DO_S1.RAW (F023754)	Dihydrolipoyllysine-residue acetyltransferase component of pyruvate dehydrogenase complex, mitochondrial OS=Homo sapiens GN=DLAT PE=1 SV=3	ODP2_HUMAN	uniprot_sprot_20110606.fasta	68997.2	1	15	22	25	0.0111	0.272	VPLPSLSPTMQAGTIAR	K	W	0.95	63.4	25	63.4	0	2	2	0	2	1738.95	94	110	TRUE
001DO_S1.RAW (F023754)	Dihydrolipoyllysine-residue acetyltransferase component of pyruvate dehydrogenase complex, mitochondrial OS=Homo sapiens GN=DLAT PE=1 SV=3	ODP2_HUMAN	uniprot_sprot_20110606.fasta	68997.2	1	15	22	25	0.0111	0.272	VVDGAVGAQWLAEFR	R	K	0.95	54	25.4	45.2	0	2	0	0	2	1617.84	622	636	TRUE
001DO_S1.RAW (F023754)	Dihydrolipoyllysine-residue acetyltransferase component of pyruvate dehydrogenase complex, mitochondrial OS=Homo sapiens GN=DLAT PE=1 SV=3	ODP2_HUMAN	uniprot_sprot_20110606.fasta	68997.2	1	15	22	25	0.0111	0.272	YLEKPITMLL	K	-	0.95	39.7	25	29.6	0	2	0	0	2	1236.69	638	647	TRUE
001DO_S1.RAW (F023754)	Heat shock cognate 71 kDa protein OS=Homo sapiens GN=HSPA8 PE=1 SV=1	HSP7C_HUMAN	uniprot_sprot_20110606.fasta	70899.8	1	19	30	31	0.0137	0.31	ARFEELNADLFR	R	G	0.95	46.9	25	37.4	0	1	1	0	2	1480.75	300	311	TRUE
001DO_S1.RAW (F023754)	Heat shock cognate 71 kDa protein OS=Homo sapiens GN=HSPA8 PE=1 SV=1	HSP7C_HUMAN	uniprot_sprot_20110606.fasta	70899.8	1	19	30	31	0.0137	0.31	DAGTIAGLNVLR	K	I	0.95	72.7	25	58.5	0	1	0	0	2	1199.67	160	171	TRUE
001DO_S1.RAW (F023754)	Heat shock cognate 71 kDa protein OS=Homo sapiens GN=HSPA8 PE=1 SV=1	HSP7C_HUMAN	uniprot_sprot_20110606.fasta	70899.8	1	19	30	31	0.0137	0.31	EIAEAYLGK	K	T	0.95	35.3	25	26.8	0	1	0	0	2	993.525	129	137	TRUE
001DO_S1.RAW (F023754)	Heat shock cognate 71 kDa protein OS=Homo sapiens GN=HSPA8 PE=1 SV=1	HSP7C_HUMAN	uniprot_sprot_20110606.fasta	70899.8	1	19	30	31	0.0137	0.31	FDDAVVQSDMK	R	H	0.95	56.3	25	48.5	0	2	0	0	2	1270.56	78	88	TRUE
001DO_S1.RAW (F023754)	Heat shock cognate 71 kDa protein OS=Homo sapiens GN=HSPA8 PE=1 SV=1	HSP7C_HUMAN	uniprot_sprot_20110606.fasta	70899.8	1	19	30	31	0.0137	0.31	FEELNADLFR	R	G	0.95	54	25	44.3	0	1	0	0	2	1253.62	302	311	TRUE
001DO_S1.RAW (F023754)	Heat shock cognate 71 kDa protein OS=Homo sapiens GN=HSPA8 PE=1 SV=1	HSP7C_HUMAN	uniprot_sprot_20110606.fasta	70899.8	1	19	30	31	0.0137	0.31	HWPFMVVNDAGRPK	K	V	0.95	25.7	25	25.7	0	0	1	0	2	1669.83	89	102	TRUE
001DO_S1.RAW (F023754)	Heat shock cognate 71 kDa protein OS=Homo sapiens GN=HSPA8 PE=1 SV=1	HSP7C_HUMAN	uniprot_sprot_20110606.fasta	70899.8	1	19	30	31	0.0137	0.31	IINEPTAAAIAYGLDK	R	K	0.95	51.8	25	32.7	0	1	2	0	2	1659.9	172	187	TRUE
001DO_S1.RAW (F023754)	Heat shock cognate 71 kDa protein OS=Homo sapiens GN=HSPA8 PE=1 SV=1	HSP7C_HUMAN	uniprot_sprot_20110606.fasta	70899.8	1	19	30	31	0.0137	0.31	IINEPTAAAIAYGLDKK	R	V	0.95	69.1	25	69.1	0	1	0	0	2	1787.99	172	188	TRUE
001DO_S1.RAW (F023754)	Heat shock cognate 71 kDa protein OS=Homo sapiens GN=HSPA8 PE=1 SV=1	HSP7C_HUMAN	uniprot_sprot_20110606.fasta	70899.8	1	19	30	31	0.0137	0.31	MKEIAEAYLGK	K	T	0.95	62.9	25	46	0	2	0	0	2	1268.66	127	137	TRUE
001DO_S1.RAW (F023754)	Heat shock cognate 71 kDa protein OS=Homo sapiens GN=HSPA8 PE=1 SV=1	HSP7C_HUMAN	uniprot_sprot_20110606.fasta	70899.8	1	19	30	31	0.0137	0.31	MVNHFIAEFK	R	R	0.95	49.2	25	43	0	1	0	0	2	1251.62	237	246	TRUE
001DO_S1.RAW (F023754)	Heat shock cognate 71 kDa protein OS=Homo sapiens GN=HSPA8 PE=1 SV=1	HSP7C_HUMAN	uniprot_sprot_20110606.fasta	70899.8	1	19	30	31	0.0137	0.31	NQVAMNPTNTVFDAK	K	R	0.95	75.4	25	68.6	0	2	0	0	2	1665.79	57	71	TRUE
001DO_S1.RAW (F023754)	Heat shock cognate 71 kDa protein OS=Homo sapiens GN=HSPA8 PE=1 SV=1	HSP7C_HUMAN	uniprot_sprot_20110606.fasta	70899.8	1	19	30	31	0.0137	0.31	NSLESYAFNMK	K	A	0.95	84.4	25	84.4	0	2	0	0	2	1303.6	540	550	TRUE
001DO_S1.RAW (F023754)	Heat shock cognate 71 kDa protein OS=Homo sapiens GN=HSPA8 PE=1 SV=1	HSP7C_HUMAN	uniprot_sprot_20110606.fasta	70899.8	1	19	30	31	0.0137	0.31	RFDDAVVQSDMK	R	H	0.95	38	25	37.9	0	1	1	0	2	1426.66	77	88	TRUE
001DO_S1.RAW (F023754)	Heat shock cognate 71 kDa protein OS=Homo sapiens GN=HSPA8 PE=1 SV=1	HSP7C_HUMAN	uniprot_sprot_20110606.fasta	70899.8	1	19	30	31	0.0137	0.31	SFYPEEVSSMVLTK	K	M	0.95	72.5	25	65.1	0	2	0	0	2	1616.79	113	126	TRUE
001DO_S1.RAW (F023754)	Heat shock cognate 71 kDa protein OS=Homo sapiens GN=HSPA8 PE=1 SV=1	HSP7C_HUMAN	uniprot_sprot_20110606.fasta	70899.8	1	19	30	31	0.0137	0.31	SQIHDIVLVGGSTR	K	I	0.95	61.9	25	61.9	0	1	1	0	2	1481.81	329	342	TRUE
001DO_S1.RAW (F023754)	Heat shock cognate 71 kDa protein OS=Homo sapiens GN=HSPA8 PE=1 SV=1	HSP7C_HUMAN	uniprot_sprot_20110606.fasta	70899.8	1	19	30	31	0.0137	0.31	STAGDTHLGGEDFDNR	K	M	0.95	31.4	25	31.4	0	1	1	0	2	1691.73	221	236	TRUE
001DO_S1.RAW (F023754)	Heat shock cognate 71 kDa protein OS=Homo sapiens GN=HSPA8 PE=1 SV=1	HSP7C_HUMAN	uniprot_sprot_20110606.fasta	70899.8	1	19	30	31	0.0137	0.31	TTPSYVAFTDTER	R	L	0.95	38.8	25	37.4	0	1	0	0	2	1487.7	37	49	TRUE
001DO_S1.RAW (F023754)	Heat shock cognate 71 kDa protein OS=Homo sapiens GN=HSPA8 PE=1 SV=1	HSP7C_HUMAN	uniprot_sprot_20110606.fasta	70899.8	1	19	30	31	0.0137	0.31	TVTNAVVTVPAYFNDSQR	K	Q	0.95	47.5	25	40	0	1	1	0	2	1982	138	155	TRUE
001DO_S1.RAW (F023754)	Heat shock cognate 71 kDa protein OS=Homo sapiens GN=HSPA8 PE=1 SV=1	HSP7C_HUMAN	uniprot_sprot_20110606.fasta	70899.8	1	19	30	31	0.0137	0.31	VEIIANDQGNR	K	T	0.95	46.3	25	0	0	1	0	0	2	1228.63	26	36	TRUE
001DO_S1.RAW (F023754)	Heterogeneous nuclear ribonucleoprotein M OS=Homo sapiens GN=HNRNPM PE=1 SV=3	HNRPM_HUMAN	uniprot_sprot_20110606.fasta	77517.3	1	9	9	9	0.00399	0.164	AAGVEAAAEVAATEIK	M	M	0.95	68.6	25	64.3	0	1	0	0	1	1542.8	2	17	TRUE
001DO_S1.RAW (F023754)	Heterogeneous nuclear ribonucleoprotein M OS=Homo sapiens GN=HNRNPM PE=1 SV=3	HNRPM_HUMAN	uniprot_sprot_20110606.fasta	77517.3	1	9	9	9	0.00399	0.164	AFITNIPFDVK	R	W	0.95	44.6	25	32.8	0	1	0	0	2	1264.69	73	83	TRUE
001DO_S1.RAW (F023754)	Heterogeneous nuclear ribonucleoprotein M OS=Homo sapiens GN=HNRNPM PE=1 SV=3	HNRPM_HUMAN	uniprot_sprot_20110606.fasta	77517.3	1	9	9	9	0.00399	0.164	FESPEVAER	K	A	0.95	41.8	25	22.7	0	1	0	0	2	1063.51	699	707	TRUE
001DO_S1.RAW (F023754)	Heterogeneous nuclear ribonucleoprotein M OS=Homo sapiens GN=HNRNPM PE=1 SV=3	HNRPM_HUMAN	uniprot_sprot_20110606.fasta	77517.3	1	9	9	9	0.00399	0.164	INEILSNALK	R	R	0.95	36.6	25	27.8	0	1	0	0	2	1114.65	372	381	TRUE
001DO_S1.RAW (F023754)	Heterogeneous nuclear ribonucleoprotein M OS=Homo sapiens GN=HNRNPM PE=1 SV=3	HNRPM_HUMAN	uniprot_sprot_20110606.fasta	77517.3	1	9	9	9	0.00399	0.164	LGSTVFVANLDYK	R	V	0.95	38.3	25	27.1	0	1	0	0	2	1426.76	202	214	TRUE
001DO_S1.RAW (F023754)	Heterogeneous nuclear ribonucleoprotein M OS=Homo sapiens GN=HNRNPM PE=1 SV=3	HNRPM_HUMAN	uniprot_sprot_20110606.fasta	77517.3	1	9	9	9	0.00399	0.164	MGPAMGPALGAGIER	R	M	0.95	62.9	25	60.4	0	1	0	0	2	1459.7	592	606	TRUE
001DO_S1.RAW (F023754)	Heterogeneous nuclear ribonucleoprotein M OS=Homo sapiens GN=HNRNPM PE=1 SV=3	HNRPM_HUMAN	uniprot_sprot_20110606.fasta	77517.3	1	9	9	9	0.00399	0.164	MGPLGLDHMASSIER	R	M	0.95	40.6	25	40.6	0	0	1	0	2	1645.77	457	471	TRUE
001DO_S1.RAW (F023754)	Heterogeneous nuclear ribonucleoprotein M OS=Homo sapiens GN=HNRNPM PE=1 SV=3	HNRPM_HUMAN	uniprot_sprot_20110606.fasta	77517.3	1	9	9	9	0.00399	0.164	QGGGGGGGSVPGIER	K	M	0.95	40.9	25	33.4	0	1	0	0	2	1284.63	389	403	TRUE
001DO_S1.RAW (F023754)	Heterogeneous nuclear ribonucleoprotein M OS=Homo sapiens GN=HNRNPM PE=1 SV=3	HNRPM_HUMAN	uniprot_sprot_20110606.fasta	77517.3	1	9	9	9	0.00399	0.164	VGEVTYVELLMDAEGK	K	S	0.95	88.8	25	82.1	0	1	0	0	2	1768.87	95	110	TRUE
001DO_S1.RAW (F023754)	X-ray repair cross-complementing protein 6 OS=Homo sapiens GN=XRCC6 PE=1 SV=2	XRCC6_HUMAN	uniprot_sprot_20110606.fasta	69846.4	1	12	12	13	0.00576	0.238	DIISIAEDEDLR	R	V	0.95	69.5	25	59.5	0	1	0	0	2	1388.69	219	230	TRUE
001DO_S1.RAW (F023754)	X-ray repair cross-complementing protein 6 OS=Homo sapiens GN=XRCC6 PE=1 SV=2	XRCC6_HUMAN	uniprot_sprot_20110606.fasta	69846.4	1	12	12	13	0.00576	0.238	DLLAVVFYGTEK	R	D	0.95	78.8	25	71.1	0	1	0	0	2	1354.73	81	92	TRUE
001DO_S1.RAW (F023754)	X-ray repair cross-complementing protein 6 OS=Homo sapiens GN=XRCC6 PE=1 SV=2	XRCC6_HUMAN	uniprot_sprot_20110606.fasta	69846.4	1	12	12	13	0.00576	0.238	DSLIFLVDASK	R	A	0.95	62.3	25	53.5	0	2	0	0	2	1207.66	36	46	TRUE
001DO_S1.RAW (F023754)	X-ray repair cross-complementing protein 6 OS=Homo sapiens GN=XRCC6 PE=1 SV=2	XRCC6_HUMAN	uniprot_sprot_20110606.fasta	69846.4	1	12	12	13	0.00576	0.238	DTGIFLDLMHLK	R	K	0.95	47.9	25.4	35.2	0	1	0	0	2	1418.74	195	206	TRUE
001DO_S1.RAW (F023754)	X-ray repair cross-complementing protein 6 OS=Homo sapiens GN=XRCC6 PE=1 SV=2	XRCC6_HUMAN	uniprot_sprot_20110606.fasta	69846.4	1	12	12	13	0.00576	0.238	ILELDQFK	R	G	0.95	30.5	25	7.31	0	1	0	0	2	1005.56	116	123	TRUE
001DO_S1.RAW (F023754)	X-ray repair cross-complementing protein 6 OS=Homo sapiens GN=XRCC6 PE=1 SV=2	XRCC6_HUMAN	uniprot_sprot_20110606.fasta	69846.4	1	12	12	13	0.00576	0.238	IMATPEQVGK	K	M	0.95	56	25	37.9	0	1	0	0	2	1089.56	452	461	TRUE
001DO_S1.RAW (F023754)	X-ray repair cross-complementing protein 6 OS=Homo sapiens GN=XRCC6 PE=1 SV=2	XRCC6_HUMAN	uniprot_sprot_20110606.fasta	69846.4	1	12	12	13	0.00576	0.238	IMLFTNEDNPHGNDSAK	R	A	0.95	32.2	25	32	0	0	1	0	2	1918.86	166	182	TRUE
001DO_S1.RAW (F023754)	X-ray repair cross-complementing protein 6 OS=Homo sapiens GN=XRCC6 PE=1 SV=2	XRCC6_HUMAN	uniprot_sprot_20110606.fasta	69846.4	1	12	12	13	0.00576	0.238	KQELLEALTK	K	H	0.95	34.3	25	34.2	0	1	0	0	2	1172.69	596	605	TRUE
001DO_S1.RAW (F023754)	X-ray repair cross-complementing protein 6 OS=Homo sapiens GN=XRCC6 PE=1 SV=2	XRCC6_HUMAN	uniprot_sprot_20110606.fasta	69846.4	1	12	12	13	0.00576	0.238	LGSLVDEFK	R	E	0.95	52.3	25	41.8	0	1	0	0	2	1007.54	518	526	TRUE
001DO_S1.RAW (F023754)	X-ray repair cross-complementing protein 6 OS=Homo sapiens GN=XRCC6 PE=1 SV=2	XRCC6_HUMAN	uniprot_sprot_20110606.fasta	69846.4	1	12	12	13	0.00576	0.238	NIYVLQELDNPGAK	K	R	0.95	93.4	25	78.7	0	1	0	0	2	1573.82	101	114	TRUE
001DO_S1.RAW (F023754)	X-ray repair cross-complementing protein 6 OS=Homo sapiens GN=XRCC6 PE=1 SV=2	XRCC6_HUMAN	uniprot_sprot_20110606.fasta	69846.4	1	12	12	13	0.00576	0.238	SDSFENPVLQQHFR	R	N	0.95	26.8	25	21.2	0	0	1	0	2	1703.81	475	488	TRUE
001DO_S1.RAW (F023754)	X-ray repair cross-complementing protein 6 OS=Homo sapiens GN=XRCC6 PE=1 SV=2	XRCC6_HUMAN	uniprot_sprot_20110606.fasta	69846.4	1	12	12	13	0.00576	0.238	TFNTSTGGLLLPSDTK	R	R	0.95	50.9	25	40.7	0	1	0	0	2	1651.85	302	317	TRUE
001DO_S1.RAW (F023754)	Lysyl-tRNA synthetase OS=Homo sapiens GN=KARS PE=1 SV=3	SYK_HUMAN	uniprot_sprot_20110606.fasta	68050.4	1	9	10	10	0.00443	0.154	ENVATTDTLESTTVGTSV	K	-	0.95	33.4	25	32.2	0	1	0	0	2	1824.87	580	597	TRUE
001DO_S1.RAW (F023754)	Lysyl-tRNA synthetase OS=Homo sapiens GN=KARS PE=1 SV=3	SYK_HUMAN	uniprot_sprot_20110606.fasta	68050.4	1	9	10	10	0.00443	0.154	FELFVMK	R	K	0.95	32.2	25	24.8	0	1	0	0	2	913.485	486	492	TRUE
001DO_S1.RAW (F023754)	Lysyl-tRNA synthetase OS=Homo sapiens GN=KARS PE=1 SV=3	SYK_HUMAN	uniprot_sprot_20110606.fasta	68050.4	1	9	10	10	0.00443	0.154	KENVATTDTLESTTVGTSV	K	-	0.95	43.6	25	38.9	0	1	0	0	2	1952.97	579	597	TRUE
001DO_S1.RAW (F023754)	Lysyl-tRNA synthetase OS=Homo sapiens GN=KARS PE=1 SV=3	SYK_HUMAN	uniprot_sprot_20110606.fasta	68050.4	1	9	10	10	0.00443	0.154	LPETNLFETEETR	K	K	0.95	67.2	25	60.7	0	1	0	0	2	1578.76	408	420	TRUE
001DO_S1.RAW (F023754)	Lysyl-tRNA synthetase OS=Homo sapiens GN=KARS PE=1 SV=3	SYK_HUMAN	uniprot_sprot_20110606.fasta	68050.4	1	9	10	10	0.00443	0.154	MLVVGGIDR	K	V	0.95	33.6	25	21.6	0	1	0	0	2	975.529	306	314	TRUE
001DO_S1.RAW (F023754)	Lysyl-tRNA synthetase OS=Homo sapiens GN=KARS PE=1 SV=3	SYK_HUMAN	uniprot_sprot_20110606.fasta	68050.4	1	9	10	10	0.00443	0.154	QLFEEQAK	R	A	0.95	33.3	25	19.9	0	1	0	0	2	992.505	510	517	TRUE
001DO_S1.RAW (F023754)	Lysyl-tRNA synthetase OS=Homo sapiens GN=KARS PE=1 SV=3	SYK_HUMAN	uniprot_sprot_20110606.fasta	68050.4	1	9	10	10	0.00443	0.154	RGDIIGVQGNPGK	R	T	0.95	72.4	25	70.2	0	1	0	0	2	1310.72	178	190	TRUE
001DO_S1.RAW (F023754)	Lysyl-tRNA synthetase OS=Homo sapiens GN=KARS PE=1 SV=3	SYK_HUMAN	uniprot_sprot_20110606.fasta	68050.4	1	9	10	10	0.00443	0.154	SEEEFIHINNK	K	L	0.95	52.6	25	45.5	0	1	0	0	2	1359.65	165	175	TRUE
001DO_S1.RAW (F023754)	Lysyl-tRNA synthetase OS=Homo sapiens GN=KARS PE=1 SV=3	SYK_HUMAN	uniprot_sprot_20110606.fasta	68050.4	1	9	10	10	0.00443	0.154	VAMFLTDSNNIK	R	E	0.95	38.7	25	21.4	0	2	0	0	2	1352.69	554	565	TRUE
001DO_S1.RAW (F023754)	Arginyl-tRNA synthetase, cytoplasmic OS=Homo sapiens GN=RARS PE=1 SV=2	SYRC_HUMAN	uniprot_sprot_20110606.fasta	75382	1	7	7	8	0.00354	0.121	IYDALDVSLIER	K	G	0.95	44.2	25	34.8	0	1	0	0	2	1406.75	322	333	TRUE
001DO_S1.RAW (F023754)	Arginyl-tRNA synthetase, cytoplasmic OS=Homo sapiens GN=RARS PE=1 SV=2	SYRC_HUMAN	uniprot_sprot_20110606.fasta	75382	1	7	7	8	0.00354	0.121	LFEFAGYDVLR	R	L	0.95	45.2	25	38.7	0	1	0	0	2	1329.68	224	234	TRUE
001DO_S1.RAW (F023754)	Arginyl-tRNA synthetase, cytoplasmic OS=Homo sapiens GN=RARS PE=1 SV=2	SYRC_HUMAN	uniprot_sprot_20110606.fasta	75382	1	7	7	8	0.00354	0.121	LLQQEEEIK	R	S	0.95	36.4	25	25.9	0	1	0	0	2	1129.61	12	20	TRUE
001DO_S1.RAW (F023754)	Arginyl-tRNA synthetase, cytoplasmic OS=Homo sapiens GN=RARS PE=1 SV=2	SYRC_HUMAN	uniprot_sprot_20110606.fasta	75382	1	7	7	8	0.00354	0.121	LNDYIFSFDK	R	M	0.95	36.2	25	33.4	0	1	0	0	2	1261.61	513	522	TRUE
001DO_S1.RAW (F023754)	Arginyl-tRNA synthetase, cytoplasmic OS=Homo sapiens GN=RARS PE=1 SV=2	SYRC_HUMAN	uniprot_sprot_20110606.fasta	75382	1	7	7	8	0.00354	0.121	SDGGYTYDTSDLAAIK	K	Q	0.95	67.7	25	63.8	0	2	0	0	2	1676.77	378	393	TRUE
001DO_S1.RAW (F023754)	Arginyl-tRNA synthetase, cytoplasmic OS=Homo sapiens GN=RARS PE=1 SV=2	SYRC_HUMAN	uniprot_sprot_20110606.fasta	75382	1	7	7	8	0.00354	0.121	STIIGESISR	R	L	0.95	50.9	25	37.3	0	1	0	0	2	1062.58	214	223	TRUE
001DO_S1.RAW (F023754)	Arginyl-tRNA synthetase, cytoplasmic OS=Homo sapiens GN=RARS PE=1 SV=2	SYRC_HUMAN	uniprot_sprot_20110606.fasta	75382	1	7	7	8	0.00354	0.121	VIVDFSSPNIAK	K	E	0.95	69.3	25	56.5	0	1	0	0	2	1289.71	194	205	TRUE
001DO_S1.RAW (F023754)	Probable ATP-dependent RNA helicase DDX5 OS=Homo sapiens GN=DDX5 PE=1 SV=1	DDX5_HUMAN	uniprot_sprot_20110606.fasta	69149.7	1	8	8	8	0.00354	0.124	APILIATDVASR	K	G	0.95	52.9	25	44.6	0	1	0	0	2	1226.71	392	403	TRUE
001DO_S1.RAW (F023754)	Probable ATP-dependent RNA helicase DDX5 OS=Homo sapiens GN=DDX5 PE=1 SV=1	DDX5_HUMAN	uniprot_sprot_20110606.fasta	69149.7	1	8	8	8	0.00354	0.124	GLDVEDVK	R	F	0.95	25.9	25.2	9.7	0	1	0	0	2	874.452	404	411	TRUE
001DO_S1.RAW (F023754)	Probable ATP-dependent RNA helicase DDX5 OS=Homo sapiens GN=DDX5 PE=1 SV=1	DDX5_HUMAN	uniprot_sprot_20110606.fasta	69149.7	1	8	8	8	0.00354	0.124	LLQLVEDR	K	G	0.95	50.1	25	25.8	0	1	0	0	2	985.568	471	478	TRUE
001DO_S1.RAW (F023754)	Probable ATP-dependent RNA helicase DDX5 OS=Homo sapiens GN=DDX5 PE=1 SV=1	DDX5_HUMAN	uniprot_sprot_20110606.fasta	69149.7	1	8	8	8	0.00354	0.124	MLDMGFEPQIR	R	K	0.95	30.1	25	30.1	0	1	0	0	2	1368.63	253	263	TRUE
001DO_S1.RAW (F023754)	Probable ATP-dependent RNA helicase DDX5 OS=Homo sapiens GN=DDX5 PE=1 SV=1	DDX5_HUMAN	uniprot_sprot_20110606.fasta	69149.7	1	8	8	8	0.00354	0.124	QLAEDFLK	R	D	0.95	27	25	16.8	0	1	0	0	2	963.515	288	295	TRUE
001DO_S1.RAW (F023754)	Probable ATP-dependent RNA helicase DDX5 OS=Homo sapiens GN=DDX5 PE=1 SV=1	DDX5_HUMAN	uniprot_sprot_20110606.fasta	69149.7	1	8	8	8	0.00354	0.124	QVSDLISVLR	K	E	0.95	63.8	25	52.8	0	1	0	0	2	1129.66	452	461	TRUE
001DO_S1.RAW (F023754)	Probable ATP-dependent RNA helicase DDX5 OS=Homo sapiens GN=DDX5 PE=1 SV=1	DDX5_HUMAN	uniprot_sprot_20110606.fasta	69149.7	1	8	8	8	0.00354	0.124	TTYLVLDEADR	R	M	0.95	62.6	25	58.6	0	1	0	0	2	1295.65	242	252	TRUE
001DO_S1.RAW (F023754)	Probable ATP-dependent RNA helicase DDX5 OS=Homo sapiens GN=DDX5 PE=1 SV=1	DDX5_HUMAN	uniprot_sprot_20110606.fasta	69149.7	1	8	8	8	0.00354	0.124	WNLDELPK	K	F	0.95	35.5	25	20.7	0	1	0	0	2	1014.53	46	53	TRUE
001DO_S1.RAW (F023754)	ATP-dependent DNA helicase Q1 OS=Homo sapiens GN=RECQL PE=1 SV=3	RECQ1_HUMAN	uniprot_sprot_20110606.fasta	73458.9	1	8	8	10	0.00443	0.153	DILQNVFK	K	L	0.95	31.3	25	19.7	0	1	0	0	2	976.546	81	88	TRUE
001DO_S1.RAW (F023754)	ATP-dependent DNA helicase Q1 OS=Homo sapiens GN=RECQL PE=1 SV=3	RECQ1_HUMAN	uniprot_sprot_20110606.fasta	73458.9	1	8	8	10	0.00443	0.153	EVFLVMPTGGGK	K	S	0.95	37.1	25	30.8	0	1	0	0	2	1250.65	108	119	TRUE
001DO_S1.RAW (F023754)	ATP-dependent DNA helicase Q1 OS=Homo sapiens GN=RECQL PE=1 SV=3	RECQ1_HUMAN	uniprot_sprot_20110606.fasta	73458.9	1	8	8	10	0.00443	0.153	FRPLQLETINVTMAGK	K	E	0.95	45.3	25	45.3	0	0	1	0	2	1833.99	92	107	TRUE
001DO_S1.RAW (F023754)	ATP-dependent DNA helicase Q1 OS=Homo sapiens GN=RECQL PE=1 SV=3	RECQ1_HUMAN	uniprot_sprot_20110606.fasta	73458.9	1	8	8	10	0.00443	0.153	ISSMVVMENVGQQK	R	L	0.95	52.6	25	21.3	0	3	0	0	2	1565.77	426	439	TRUE
001DO_S1.RAW (F023754)	ATP-dependent DNA helicase Q1 OS=Homo sapiens GN=RECQL PE=1 SV=3	RECQ1_HUMAN	uniprot_sprot_20110606.fasta	73458.9	1	8	8	10	0.00443	0.153	LIYVTPEK	K	I	0.95	25.5	25	0	0	1	0	0	2	962.556	186	193	TRUE
001DO_S1.RAW (F023754)	ATP-dependent DNA helicase Q1 OS=Homo sapiens GN=RECQL PE=1 SV=3	RECQ1_HUMAN	uniprot_sprot_20110606.fasta	73458.9	1	8	8	10	0.00443	0.153	QKPSNTEDFIEDIVK	R	L	0.95	23.1	25	14.9	0	0	1	0	2	1762.89	292	306	TRUE
001DO_S1.RAW (F023754)	ATP-dependent DNA helicase Q1 OS=Homo sapiens GN=RECQL PE=1 SV=3	RECQ1_HUMAN	uniprot_sprot_20110606.fasta	73458.9	1	8	8	10	0.00443	0.153	QLGISATMLNASSSK	K	E	0.95	46	25	46	0	1	0	0	2	1523.77	153	167	TRUE
001DO_S1.RAW (F023754)	ATP-dependent DNA helicase Q1 OS=Homo sapiens GN=RECQL PE=1 SV=3	RECQ1_HUMAN	uniprot_sprot_20110606.fasta	73458.9	1	8	8	10	0.00443	0.153	VAGVVAPTLPR	R	E	0.95	39.3	25	39.3	0	1	0	0	2	1079.66	529	539	TRUE
001DO_S2.RAW (F023756)	Nucleolin OS=Homo sapiens GN=NCL PE=1 SV=3	NUCL_HUMAN	uniprot_sprot_20110606.fasta	76615.9	1	22	26	28	0.0116	0.293	EAMEDGEIDGNK	K	V	0.95	59.3	25	59.3	0	1	0	0	2	1307.54	628	639	TRUE
001DO_S2.RAW (F023756)	Nucleolin OS=Homo sapiens GN=NCL PE=1 SV=3	NUCL_HUMAN	uniprot_sprot_20110606.fasta	76615.9	1	22	26	28	0.0116	0.293	EAMEDGEIDGNKVTLDWAKPK	K	G	0.95	44.3	25	43.9	0	0	1	0	2	2346.13	628	648	TRUE
001DO_S2.RAW (F023756)	Nucleolin OS=Homo sapiens GN=NCL PE=1 SV=3	NUCL_HUMAN	uniprot_sprot_20110606.fasta	76615.9	1	22	26	28	0.0116	0.293	ESFDGSVR	K	A	0.95	28.9	25	17.8	0	1	0	0	2	896.411	590	597	TRUE
001DO_S2.RAW (F023756)	Nucleolin OS=Homo sapiens GN=NCL PE=1 SV=3	NUCL_HUMAN	uniprot_sprot_20110606.fasta	76615.9	1	22	26	28	0.0116	0.293	EVFEDAAEIR	K	L	0.95	72.8	25	57.5	0	1	0	0	2	1178.57	411	420	TRUE
001DO_S2.RAW (F023756)	Nucleolin OS=Homo sapiens GN=NCL PE=1 SV=3	NUCL_HUMAN	uniprot_sprot_20110606.fasta	76615.9	1	22	26	28	0.0116	0.293	FGYVDFESAEDLEK	K	A	0.95	82.2	25	73.7	0	1	0	0	2	1648.74	349	362	TRUE
001DO_S2.RAW (F023756)	Nucleolin OS=Homo sapiens GN=NCL PE=1 SV=3	NUCL_HUMAN	uniprot_sprot_20110606.fasta	76615.9	1	22	26	28	0.0116	0.293	GFGFVDFNSEEDAK	K	A	0.95	39.1	25	34.3	0	1	0	0	2	1561.68	611	624	TRUE
001DO_S2.RAW (F023756)	Nucleolin OS=Homo sapiens GN=NCL PE=1 SV=3	NUCL_HUMAN	uniprot_sprot_20110606.fasta	76615.9	1	22	26	28	0.0116	0.293	GIAYIEFK	K	T	0.95	44.4	25	33	0	1	0	0	2	940.514	430	437	TRUE
001DO_S2.RAW (F023756)	Nucleolin OS=Homo sapiens GN=NCL PE=1 SV=3	NUCL_HUMAN	uniprot_sprot_20110606.fasta	76615.9	1	22	26	28	0.0116	0.293	GLSEDTTEETLK	K	E	0.95	47.5	25	35.9	0	1	0	0	2	1322.63	578	589	TRUE
001DO_S2.RAW (F023756)	Nucleolin OS=Homo sapiens GN=NCL PE=1 SV=3	NUCL_HUMAN	uniprot_sprot_20110606.fasta	76615.9	1	22	26	28	0.0116	0.293	GLSEDTTEETLKESFDGSVR	K	A	0.95	66.6	25	66.6	0	1	1	0	2	2200.03	578	597	TRUE
001DO_S2.RAW (F023756)	Nucleolin OS=Homo sapiens GN=NCL PE=1 SV=3	NUCL_HUMAN	uniprot_sprot_20110606.fasta	76615.9	1	22	26	28	0.0116	0.293	GYAFIEFASFEDAK	K	E	0.95	104	25	97.5	0	1	0	0	2	1594.74	524	537	TRUE
001DO_S2.RAW (F023756)	Nucleolin OS=Homo sapiens GN=NCL PE=1 SV=3	NUCL_HUMAN	uniprot_sprot_20110606.fasta	76615.9	1	22	26	28	0.0116	0.293	KFGYVDFESAEDLEK	R	A	0.95	84.6	25	76.2	0	1	0	0	2	1776.83	348	362	TRUE
001DO_S2.RAW (F023756)	Nucleolin OS=Homo sapiens GN=NCL PE=1 SV=3	NUCL_HUMAN	uniprot_sprot_20110606.fasta	76615.9	1	22	26	28	0.0116	0.293	LELQGPR	R	G	0.95	32	25	24.6	0	1	0	0	2	812.463	555	561	TRUE
001DO_S2.RAW (F023756)	Nucleolin OS=Homo sapiens GN=NCL PE=1 SV=3	NUCL_HUMAN	uniprot_sprot_20110606.fasta	76615.9	1	22	26	28	0.0116	0.293	NDLAVVDVR	K	I	0.95	55.4	25	50.9	0	2	0	0	2	1000.54	334	342	TRUE
001DO_S2.RAW (F023756)	Nucleolin OS=Homo sapiens GN=NCL PE=1 SV=3	NUCL_HUMAN	uniprot_sprot_20110606.fasta	76615.9	1	22	26	28	0.0116	0.293	QKVEGTEPTTAFNLFVGNLNFNK	K	S	0.95	25.1	25	20.5	0	0	1	0	2	2568.31	296	318	TRUE
001DO_S2.RAW (F023756)	Nucleolin OS=Homo sapiens GN=NCL PE=1 SV=3	NUCL_HUMAN	uniprot_sprot_20110606.fasta	76615.9	1	22	26	28	0.0116	0.293	SISLYYTGEK	R	G	0.95	41.1	25	29.5	0	1	0	0	2	1160.58	458	467	TRUE
001DO_S2.RAW (F023756)	Nucleolin OS=Homo sapiens GN=NCL PE=1 SV=3	NUCL_HUMAN	uniprot_sprot_20110606.fasta	76615.9	1	22	26	28	0.0116	0.293	TEADAEKTFEEK	K	Q	0.95	32.4	25	28.9	0	0	1	0	2	1397.64	438	449	TRUE
001DO_S2.RAW (F023756)	Nucleolin OS=Homo sapiens GN=NCL PE=1 SV=3	NUCL_HUMAN	uniprot_sprot_20110606.fasta	76615.9	1	22	26	28	0.0116	0.293	TGISDVFAK	K	N	0.95	40.9	25	29.2	0	2	0	0	2	937.499	325	333	TRUE
001DO_S2.RAW (F023756)	Nucleolin OS=Homo sapiens GN=NCL PE=1 SV=3	NUCL_HUMAN	uniprot_sprot_20110606.fasta	76615.9	1	22	26	28	0.0116	0.293	TLVLSNLSYSATEETLQEVFEK	K	A	0.95	54.7	25	54.7	0	1	1	0	2	2501.27	487	508	TRUE
001DO_S2.RAW (F023756)	Nucleolin OS=Homo sapiens GN=NCL PE=1 SV=3	NUCL_HUMAN	uniprot_sprot_20110606.fasta	76615.9	1	22	26	28	0.0116	0.293	VEGTEPTTAFNLFVGNLNFNK	K	S	0.95	49.8	25	49.8	0	1	1	0	2	2312.16	298	318	TRUE
001DO_S2.RAW (F023756)	Nucleolin OS=Homo sapiens GN=NCL PE=1 SV=3	NUCL_HUMAN	uniprot_sprot_20110606.fasta	76615.9	1	22	26	28	0.0116	0.293	VFGNEIK	K	L	0.95	31.2	25	9.55	0	1	0	0	2	806.441	371	377	TRUE
001DO_S2.RAW (F023756)	Nucleolin OS=Homo sapiens GN=NCL PE=1 SV=3	NUCL_HUMAN	uniprot_sprot_20110606.fasta	76615.9	1	22	26	28	0.0116	0.293	VTLDWAKPK	K	G	0.95	49.9	25	41.8	0	1	0	0	2	1057.6	640	648	TRUE
001DO_S2.RAW (F023756)	Nucleolin OS=Homo sapiens GN=NCL PE=1 SV=3	NUCL_HUMAN	uniprot_sprot_20110606.fasta	76615.9	1	22	26	28	0.0116	0.293	VTQDELKEVFEDAAEIR	K	L	0.95	72.3	25	64.6	0	1	1	0	2	1991.99	404	420	TRUE
001DO_S2.RAW (F023756)	Dihydrolipoyllysine-residue acetyltransferase component of pyruvate dehydrogenase complex, mitochondrial OS=Homo sapiens GN=DLAT PE=1 SV=3	ODP2_HUMAN	uniprot_sprot_20110606.fasta	68997.2	1	6	8	9	0.00373	0.161	GVETIANDVVSLATK	K	A	0.95	82.3	25	78.2	0	1	0	0	2	1516.82	533	547	TRUE
001DO_S2.RAW (F023756)	Dihydrolipoyllysine-residue acetyltransferase component of pyruvate dehydrogenase complex, mitochondrial OS=Homo sapiens GN=DLAT PE=1 SV=3	ODP2_HUMAN	uniprot_sprot_20110606.fasta	68997.2	1	6	8	9	0.00373	0.161	VAPAPAAVVPPTGPGMAPVPTGVFTDIPISNIR	K	R	0.95	34.4	25	32.7	0	0	3	0	2	3225.73	397	429	TRUE
001DO_S2.RAW (F023756)	Dihydrolipoyllysine-residue acetyltransferase component of pyruvate dehydrogenase complex, mitochondrial OS=Homo sapiens GN=DLAT PE=1 SV=3	ODP2_HUMAN	uniprot_sprot_20110606.fasta	68997.2	1	6	8	9	0.00373	0.161	VPEANSSWMDTVIR	K	Q	0.95	58.7	25	56	0	1	0	0	2	1620.77	491	504	TRUE
001DO_S2.RAW (F023756)	Dihydrolipoyllysine-residue acetyltransferase component of pyruvate dehydrogenase complex, mitochondrial OS=Homo sapiens GN=DLAT PE=1 SV=3	ODP2_HUMAN	uniprot_sprot_20110606.fasta	68997.2	1	6	8	9	0.00373	0.161	VPLPSLSPTMQAGTIAR	K	W	0.95	57.1	25	57.1	0	2	0	0	2	1738.95	94	110	TRUE
001DO_S2.RAW (F023756)	Dihydrolipoyllysine-residue acetyltransferase component of pyruvate dehydrogenase complex, mitochondrial OS=Homo sapiens GN=DLAT PE=1 SV=3	ODP2_HUMAN	uniprot_sprot_20110606.fasta	68997.2	1	6	8	9	0.00373	0.161	VVDGAVGAQWLAEFR	R	K	0.95	53.3	25.3	50.9	0	1	0	0	2	1617.84	622	636	TRUE
001DO_S2.RAW (F023756)	Dihydrolipoyllysine-residue acetyltransferase component of pyruvate dehydrogenase complex, mitochondrial OS=Homo sapiens GN=DLAT PE=1 SV=3	ODP2_HUMAN	uniprot_sprot_20110606.fasta	68997.2	1	6	8	9	0.00373	0.161	YLEKPITMLL	K	-	0.95	25.1	25	21.1	0	1	0	0	2	1236.69	638	647	TRUE
001DO_S2.RAW (F023756)	Gamma-interferon-inducible protein 16 OS=Homo sapiens GN=IFI16 PE=1 SV=3	IF16_HUMAN	uniprot_sprot_20110606.fasta	88258.1	1	5	5	5	0.00207	0.0968	EVDATSPAPSTSSTVK	K	T	0.946	24.7	25	21.6	0	1	0	0	2	1576.77	101	116	TRUE
001DO_S2.RAW (F023756)	Gamma-interferon-inducible protein 16 OS=Homo sapiens GN=IFI16 PE=1 SV=3	IF16_HUMAN	uniprot_sprot_20110606.fasta	88258.1	1	5	5	5	0.00207	0.0968	GEFTYYEIQDNTGK	R	M	0.95	75.2	25	75.2	0	1	0	0	2	1664.74	700	713	TRUE
001DO_S2.RAW (F023756)	Gamma-interferon-inducible protein 16 OS=Homo sapiens GN=IFI16 PE=1 SV=3	IF16_HUMAN	uniprot_sprot_20110606.fasta	88258.1	1	5	5	5	0.00207	0.0968	LKTEPEEVSIEDSAQSDLK	R	E	0.95	32	25	31.9	0	0	1	0	2	2118.05	560	578	TRUE
001DO_S2.RAW (F023756)	Gamma-interferon-inducible protein 16 OS=Homo sapiens GN=IFI16 PE=1 SV=3	IF16_HUMAN	uniprot_sprot_20110606.fasta	88258.1	1	5	5	5	0.00207	0.0968	TTIYEIQDDR	K	G	0.95	38.8	25	33.9	0	1	0	0	2	1253.6	331	340	TRUE
001DO_S2.RAW (F023756)	Gamma-interferon-inducible protein 16 OS=Homo sapiens GN=IFI16 PE=1 SV=3	IF16_HUMAN	uniprot_sprot_20110606.fasta	88258.1	1	5	5	5	0.00207	0.0968	VLSTTKPFEYETPEMEK	K	K	0.95	30.8	25	29.5	0	0	1	0	2	2044.98	209	225	TRUE
001DO_S2.RAW (F023756)	Transitional endoplasmic reticulum ATPase OS=Homo sapiens GN=VCP PE=1 SV=4	TERA_HUMAN	uniprot_sprot_20110606.fasta	89324.8	1	9	9	9	0.00373	0.143	EVDIGIPDATGR	R	L	0.95	44.5	25	38.5	0	1	0	0	2	1242.63	366	377	TRUE
001DO_S2.RAW (F023756)	Transitional endoplasmic reticulum ATPase OS=Homo sapiens GN=VCP PE=1 SV=4	TERA_HUMAN	uniprot_sprot_20110606.fasta	89324.8	1	9	9	9	0.00373	0.143	GILLYGPPGTGK	R	T	0.95	27.7	25	0	0	1	0	0	2	1172.67	240	251	TRUE
001DO_S2.RAW (F023756)	Transitional endoplasmic reticulum ATPase OS=Homo sapiens GN=VCP PE=1 SV=4	TERA_HUMAN	uniprot_sprot_20110606.fasta	89324.8	1	9	9	9	0.00373	0.143	KGDIFLVR	R	G	0.95	36.5	25	36.2	0	1	0	0	2	947.567	148	155	TRUE
001DO_S2.RAW (F023756)	Transitional endoplasmic reticulum ATPase OS=Homo sapiens GN=VCP PE=1 SV=4	TERA_HUMAN	uniprot_sprot_20110606.fasta	89324.8	1	9	9	9	0.00373	0.143	LAGESESNLR	K	K	0.95	39.1	25	35.3	0	1	0	0	2	1075.54	278	287	TRUE
001DO_S2.RAW (F023756)	Transitional endoplasmic reticulum ATPase OS=Homo sapiens GN=VCP PE=1 SV=4	TERA_HUMAN	uniprot_sprot_20110606.fasta	89324.8	1	9	9	9	0.00373	0.143	LEILQIHTK	R	N	0.95	28	25	22.9	0	1	0	0	2	1094.66	378	386	TRUE
001DO_S2.RAW (F023756)	Transitional endoplasmic reticulum ATPase OS=Homo sapiens GN=VCP PE=1 SV=4	TERA_HUMAN	uniprot_sprot_20110606.fasta	89324.8	1	9	9	9	0.00373	0.143	LIVDEAINEDNSVVSLSQPK	R	M	0.95	45.9	25	45.9	0	1	0	0	2	2170.12	26	45	TRUE
001DO_S2.RAW (F023756)	Transitional endoplasmic reticulum ATPase OS=Homo sapiens GN=VCP PE=1 SV=4	TERA_HUMAN	uniprot_sprot_20110606.fasta	89324.8	1	9	9	9	0.00373	0.143	NAPAIIFIDELDAIAPK	K	R	0.95	64.9	25	61	0	1	0	0	2	1811	296	312	TRUE
001DO_S2.RAW (F023756)	Transitional endoplasmic reticulum ATPase OS=Homo sapiens GN=VCP PE=1 SV=4	TERA_HUMAN	uniprot_sprot_20110606.fasta	89324.8	1	9	9	9	0.00373	0.143	VINQILTEMDGMSTK	R	K	0.95	39.6	25	38.5	0	1	0	0	2	1711.82	600	614	TRUE
001DO_S2.RAW (F023756)	Transitional endoplasmic reticulum ATPase OS=Homo sapiens GN=VCP PE=1 SV=4	TERA_HUMAN	uniprot_sprot_20110606.fasta	89324.8	1	9	9	9	0.00373	0.143	WALSQSNPSALR	R	E	0.95	57.5	25	49.2	0	1	0	0	2	1329.69	454	465	TRUE
001DO_S3.RAW (F023757)	2-oxoglutarate dehydrogenase, mitochondrial OS=Homo sapiens GN=OGDH PE=1 SV=3	ODO1_HUMAN	uniprot_sprot_20110606.fasta	115937	1	28	40	47	0.0181	0.345	ARDMVGQVAITR	K	I	0.95	40.2	25.3	26.3	0	0	1	0	2	1332.71	918	929	TRUE
001DO_S3.RAW (F023757)	2-oxoglutarate dehydrogenase, mitochondrial OS=Homo sapiens GN=OGDH PE=1 SV=3	ODO1_HUMAN	uniprot_sprot_20110606.fasta	115937	1	28	40	47	0.0181	0.345	DMVGQVAITR	R	I	0.95	57.2	25.2	48.9	0	3	0	0	2	1105.57	920	929	TRUE
001DO_S3.RAW (F023757)	2-oxoglutarate dehydrogenase, mitochondrial OS=Homo sapiens GN=OGDH PE=1 SV=3	ODO1_HUMAN	uniprot_sprot_20110606.fasta	115937	1	28	40	47	0.0181	0.345	FEEFLQR	R	K	0.95	42.7	25	31.4	0	2	0	0	2	968.484	264	270	TRUE
001DO_S3.RAW (F023757)	2-oxoglutarate dehydrogenase, mitochondrial OS=Homo sapiens GN=OGDH PE=1 SV=3	ODO1_HUMAN	uniprot_sprot_20110606.fasta	115937	1	28	40	47	0.0181	0.345	FETPGIMQFTNEEK	K	R	0.95	67.5	25	59.3	0	2	0	0	2	1670.77	238	251	TRUE
001DO_S3.RAW (F023757)	2-oxoglutarate dehydrogenase, mitochondrial OS=Homo sapiens GN=OGDH PE=1 SV=3	ODO1_HUMAN	uniprot_sprot_20110606.fasta	115937	1	28	40	47	0.0181	0.345	GSLAAVAHAQSLVEAQPNVDK	R	L	0.95	78.9	25	76.2	0	1	2	0	2	2105.1	102	122	TRUE
001DO_S3.RAW (F023757)	2-oxoglutarate dehydrogenase, mitochondrial OS=Homo sapiens GN=OGDH PE=1 SV=3	ODO1_HUMAN	uniprot_sprot_20110606.fasta	115937	1	28	40	47	0.0181	0.345	HWLDSPWPGFFTLDGQPR	K	S	0.95	30.8	25	30.8	0	1	0	0	2	2156.04	583	600	TRUE
001DO_S3.RAW (F023757)	2-oxoglutarate dehydrogenase, mitochondrial OS=Homo sapiens GN=OGDH PE=1 SV=3	ODO1_HUMAN	uniprot_sprot_20110606.fasta	115937	1	28	40	47	0.0181	0.345	IEQLSPFPFDLLLK	R	E	0.95	48.9	25	36.6	0	2	0	0	2	1659.94	930	943	TRUE
001DO_S3.RAW (F023757)	2-oxoglutarate dehydrogenase, mitochondrial OS=Homo sapiens GN=OGDH PE=1 SV=3	ODO1_HUMAN	uniprot_sprot_20110606.fasta	115937	1	28	40	47	0.0181	0.345	LEAADEGSGDVK	K	Y	0.95	35.2	25	29.6	0	1	0	0	2	1190.55	337	348	TRUE	OGDHL_HUMAN
001DO_S3.RAW (F023757)	2-oxoglutarate dehydrogenase, mitochondrial OS=Homo sapiens GN=OGDH PE=1 SV=3	ODO1_HUMAN	uniprot_sprot_20110606.fasta	115937	1	28	40	47	0.0181	0.345	LGFYGLDESDLDK	K	V	0.95	81	25	71.4	0	1	0	0	2	1471.7	172	184	TRUE
001DO_S3.RAW (F023757)	2-oxoglutarate dehydrogenase, mitochondrial OS=Homo sapiens GN=OGDH PE=1 SV=3	ODO1_HUMAN	uniprot_sprot_20110606.fasta	115937	1	28	40	47	0.0181	0.345	LLDTAFDLDVFK	R	N	0.95	57.6	25	50.7	0	2	0	0	2	1396.74	1009	1020	TRUE
001DO_S3.RAW (F023757)	2-oxoglutarate dehydrogenase, mitochondrial OS=Homo sapiens GN=OGDH PE=1 SV=3	ODO1_HUMAN	uniprot_sprot_20110606.fasta	115937	1	28	40	47	0.0181	0.345	LNVLANVIR	R	K	0.95	45.1	25	28.4	0	1	0	0	2	1011.63	315	323	TRUE	OGDHL_HUMAN
001DO_S3.RAW (F023757)	2-oxoglutarate dehydrogenase, mitochondrial OS=Homo sapiens GN=OGDH PE=1 SV=3	ODO1_HUMAN	uniprot_sprot_20110606.fasta	115937	1	28	40	47	0.0181	0.345	LVEDHLAVQSLIR	K	A	0.95	55.3	25	51.5	0	1	1	0	2	1492.85	123	135	TRUE	OGDHL_HUMAN
001DO_S3.RAW (F023757)	2-oxoglutarate dehydrogenase, mitochondrial OS=Homo sapiens GN=OGDH PE=1 SV=3	ODO1_HUMAN	uniprot_sprot_20110606.fasta	115937	1	28	40	47	0.0181	0.345	NGHNEMDEPMFTQPLMYK	R	Q	0.95	32	25	4.92	0	0	2	0	2	2197.94	511	528	TRUE
001DO_S3.RAW (F023757)	2-oxoglutarate dehydrogenase, mitochondrial OS=Homo sapiens GN=OGDH PE=1 SV=3	ODO1_HUMAN	uniprot_sprot_20110606.fasta	115937	1	28	40	47	0.0181	0.345	NITLSLVANPSHLEAADPVVMGK	R	T	0.95	77.2	25	77.2	0	1	2	0	2	2376.26	365	387	TRUE
001DO_S3.RAW (F023757)	2-oxoglutarate dehydrogenase, mitochondrial OS=Homo sapiens GN=OGDH PE=1 SV=3	ODO1_HUMAN	uniprot_sprot_20110606.fasta	115937	1	28	40	47	0.0181	0.345	NQGYYDYVKPR	K	L	0.95	43.5	25	43.5	0	1	1	0	2	1402.67	962	972	TRUE
001DO_S3.RAW (F023757)	2-oxoglutarate dehydrogenase, mitochondrial OS=Homo sapiens GN=OGDH PE=1 SV=3	ODO1_HUMAN	uniprot_sprot_20110606.fasta	115937	1	28	40	47	0.0181	0.345	NTNAGAPPGTAYQSPLPLSR	R	G	0.95	72.1	25	58.2	0	1	1	0	2	2012.02	82	101	TRUE
001DO_S3.RAW (F023757)	2-oxoglutarate dehydrogenase, mitochondrial OS=Homo sapiens GN=OGDH PE=1 SV=3	ODO1_HUMAN	uniprot_sprot_20110606.fasta	115937	1	28	40	47	0.0181	0.345	QKFETPGIMQFTNEEK	R	R	0.95	44.4	25	42.5	0	0	1	0	2	1926.93	236	251	TRUE
001DO_S3.RAW (F023757)	2-oxoglutarate dehydrogenase, mitochondrial OS=Homo sapiens GN=OGDH PE=1 SV=3	ODO1_HUMAN	uniprot_sprot_20110606.fasta	115937	1	28	40	47	0.0181	0.345	SSENGVDYVIMGMPHR	K	G	0.95	33.9	25	32.6	0	0	1	0	2	1823.81	297	312	TRUE
001DO_S3.RAW (F023757)	2-oxoglutarate dehydrogenase, mitochondrial OS=Homo sapiens GN=OGDH PE=1 SV=3	ODO1_HUMAN	uniprot_sprot_20110606.fasta	115937	1	28	40	47	0.0181	0.345	SSFDEMLPGTHFQR	R	V	0.95	42.8	25	42.8	0	2	0	0	2	1667.75	870	883	TRUE
001DO_S3.RAW (F023757)	2-oxoglutarate dehydrogenase, mitochondrial OS=Homo sapiens GN=OGDH PE=1 SV=3	ODO1_HUMAN	uniprot_sprot_20110606.fasta	115937	1	28	40	47	0.0181	0.345	SSPYPTDVAR	R	V	0.95	29.3	25	14.5	0	1	0	0	2	1092.53	457	466	TRUE	OGDHL_HUMAN
001DO_S3.RAW (F023757)	2-oxoglutarate dehydrogenase, mitochondrial OS=Homo sapiens GN=OGDH PE=1 SV=3	ODO1_HUMAN	uniprot_sprot_20110606.fasta	115937	1	28	40	47	0.0181	0.345	TVDWALAEYMAFGSLLK	R	E	0.95	81.8	25	79.7	0	1	0	0	2	1930.96	650	666	TRUE	OGDHL_HUMAN
001DO_S3.RAW (F023757)	2-oxoglutarate dehydrogenase, mitochondrial OS=Homo sapiens GN=OGDH PE=1 SV=3	ODO1_HUMAN	uniprot_sprot_20110606.fasta	115937	1	28	40	47	0.0181	0.345	VFHLPTTTFIGGQESALPLR	K	E	0.95	104	25	104	0	1	1	0	2	2184.18	185	204	TRUE
001DO_S3.RAW (F023757)	2-oxoglutarate dehydrogenase, mitochondrial OS=Homo sapiens GN=OGDH PE=1 SV=3	ODO1_HUMAN	uniprot_sprot_20110606.fasta	115937	1	28	40	47	0.0181	0.345	VIPEDGPAAQNPENVK	R	R	0.95	60.5	25	54.2	0	2	1	0	2	1677.84	884	899	TRUE
001DO_S3.RAW (F023757)	2-oxoglutarate dehydrogenase, mitochondrial OS=Homo sapiens GN=OGDH PE=1 SV=3	ODO1_HUMAN	uniprot_sprot_20110606.fasta	115937	1	28	40	47	0.0181	0.345	VIPEDGPAAQNPENVKR	R	L	0.95	36.8	25	36.8	0	1	0	0	2	1833.95	884	900	TRUE
001DO_S3.RAW (F023757)	2-oxoglutarate dehydrogenase, mitochondrial OS=Homo sapiens GN=OGDH PE=1 SV=3	ODO1_HUMAN	uniprot_sprot_20110606.fasta	115937	1	28	40	47	0.0181	0.345	VYYDLTR	K	E	0.95	36.4	25	30.5	0	1	0	0	2	929.473	908	914	TRUE
001DO_S3.RAW (F023757)	2-oxoglutarate dehydrogenase, mitochondrial OS=Homo sapiens GN=OGDH PE=1 SV=3	ODO1_HUMAN	uniprot_sprot_20110606.fasta	115937	1	28	40	47	0.0181	0.345	YAELLVSQGVVNQPEYEEEISK	K	Y	0.95	62.2	25	62.2	0	1	1	0	2	2524.25	540	561	TRUE
001DO_S3.RAW (F023757)	2-oxoglutarate dehydrogenase, mitochondrial OS=Homo sapiens GN=OGDH PE=1 SV=3	ODO1_HUMAN	uniprot_sprot_20110606.fasta	115937	1	28	40	47	0.0181	0.345	YAELLVSQGVVNQPEYEEEISKYDK	K	I	0.95	41.6	25	36.9	0	0	1	0	2	2930.43	540	564	TRUE
001DO_S3.RAW (F023757)	2-oxoglutarate dehydrogenase, mitochondrial OS=Homo sapiens GN=OGDH PE=1 SV=3	ODO1_HUMAN	uniprot_sprot_20110606.fasta	115937	1	28	40	47	0.0181	0.345	YHLGMYHR	K	R	0.95	27.5	25	11.4	0	1	0	0	2	1076.51	349	356	TRUE
001DO_S3.RAW (F023757)	Nucleolin OS=Homo sapiens GN=NCL PE=1 SV=3	NUCL_HUMAN	uniprot_sprot_20110606.fasta	76615.9	1	11	12	13	0.005	0.192	EVFEDAAEIR	K	L	0.95	61.4	25	47.7	0	1	0	0	2	1178.57	411	420	TRUE
001DO_S3.RAW (F023757)	Nucleolin OS=Homo sapiens GN=NCL PE=1 SV=3	NUCL_HUMAN	uniprot_sprot_20110606.fasta	76615.9	1	11	12	13	0.005	0.192	FGYVDFESAEDLEK	K	A	0.95	53.4	25	46.7	0	1	0	0	2	1648.74	349	362	TRUE
001DO_S3.RAW (F023757)	Nucleolin OS=Homo sapiens GN=NCL PE=1 SV=3	NUCL_HUMAN	uniprot_sprot_20110606.fasta	76615.9	1	11	12	13	0.005	0.192	GFGFVDFNSEEDAK	K	A	0.95	41	25	41	0	1	0	0	2	1561.68	611	624	TRUE
001DO_S3.RAW (F023757)	Nucleolin OS=Homo sapiens GN=NCL PE=1 SV=3	NUCL_HUMAN	uniprot_sprot_20110606.fasta	76615.9	1	11	12	13	0.005	0.192	GIAYIEFK	K	T	0.95	37.8	25	32.4	0	1	0	0	2	940.514	430	437	TRUE
001DO_S3.RAW (F023757)	Nucleolin OS=Homo sapiens GN=NCL PE=1 SV=3	NUCL_HUMAN	uniprot_sprot_20110606.fasta	76615.9	1	11	12	13	0.005	0.192	GLSEDTTEETLKESFDGSVR	K	A	0.95	29.6	25	27.9	0	0	1	0	2	2200.03	578	597	TRUE
001DO_S3.RAW (F023757)	Nucleolin OS=Homo sapiens GN=NCL PE=1 SV=3	NUCL_HUMAN	uniprot_sprot_20110606.fasta	76615.9	1	11	12	13	0.005	0.192	GYAFIEFASFEDAK	K	E	0.95	92.3	25	77.1	0	1	0	0	2	1594.74	524	537	TRUE
001DO_S3.RAW (F023757)	Nucleolin OS=Homo sapiens GN=NCL PE=1 SV=3	NUCL_HUMAN	uniprot_sprot_20110606.fasta	76615.9	1	11	12	13	0.005	0.192	NDLAVVDVR	K	I	0.95	65.1	25	54.1	0	1	0	0	2	1000.54	334	342	TRUE
001DO_S3.RAW (F023757)	Nucleolin OS=Homo sapiens GN=NCL PE=1 SV=3	NUCL_HUMAN	uniprot_sprot_20110606.fasta	76615.9	1	11	12	13	0.005	0.192	SISLYYTGEK	R	G	0.95	28.7	25	21.5	0	1	0	0	2	1160.58	458	467	TRUE
001DO_S3.RAW (F023757)	Nucleolin OS=Homo sapiens GN=NCL PE=1 SV=3	NUCL_HUMAN	uniprot_sprot_20110606.fasta	76615.9	1	11	12	13	0.005	0.192	TGISDVFAK	K	N	0.95	31.4	25	21.9	0	1	0	0	2	937.499	325	333	TRUE
001DO_S3.RAW (F023757)	Nucleolin OS=Homo sapiens GN=NCL PE=1 SV=3	NUCL_HUMAN	uniprot_sprot_20110606.fasta	76615.9	1	11	12	13	0.005	0.192	VEGTEPTTAFNLFVGNLNFNK	K	S	0.95	52.6	25	46.7	0	2	1	0	2	2312.16	298	318	TRUE
001DO_S3.RAW (F023757)	Nucleolin OS=Homo sapiens GN=NCL PE=1 SV=3	NUCL_HUMAN	uniprot_sprot_20110606.fasta	76615.9	1	11	12	13	0.005	0.192	VTQDELKEVFEDAAEIR	K	L	0.95	22.7	25	14.4	0	0	1	0	2	1991.99	404	420	TRUE
001DO_S3.RAW (F023757)	DNA topoisomerase 1 OS=Homo sapiens GN=TOP1 PE=1 SV=2	TOP1_HUMAN	uniprot_sprot_20110606.fasta	90729.7	1	9	9	9	0.00346	0.125	AEEVATFFAK	K	M	0.95	37.8	25	25.5	0	1	0	0	2	1112.56	253	262	TRUE
001DO_S3.RAW (F023757)	DNA topoisomerase 1 OS=Homo sapiens GN=TOP1 PE=1 SV=2	TOP1_HUMAN	uniprot_sprot_20110606.fasta	90729.7	1	9	9	9	0.00346	0.125	AVALYFIDK	R	L	0.95	34.3	25	14.1	0	1	0	0	2	1039.58	476	484	TRUE
001DO_S3.RAW (F023757)	DNA topoisomerase 1 OS=Homo sapiens GN=TOP1 PE=1 SV=2	TOP1_HUMAN	uniprot_sprot_20110606.fasta	90729.7	1	9	9	9	0.00346	0.125	ELTAPDENIPAK	K	I	0.95	39.2	25	36.9	0	1	0	0	2	1297.66	604	615	TRUE
001DO_S3.RAW (F023757)	DNA topoisomerase 1 OS=Homo sapiens GN=TOP1 PE=1 SV=2	TOP1_HUMAN	uniprot_sprot_20110606.fasta	90729.7	1	9	9	9	0.00346	0.125	GPVFAPPYEPLPENVK	K	F	0.95	50.1	25	44.5	0	1	0	0	2	1753.92	224	239	TRUE
001DO_S3.RAW (F023757)	DNA topoisomerase 1 OS=Homo sapiens GN=TOP1 PE=1 SV=2	TOP1_HUMAN	uniprot_sprot_20110606.fasta	90729.7	1	9	9	9	0.00346	0.125	HLQDLMEGLTAK	K	V	0.95	46.9	25	22.6	0	1	0	0	2	1371.69	576	587	TRUE
001DO_S3.RAW (F023757)	DNA topoisomerase 1 OS=Homo sapiens GN=TOP1 PE=1 SV=2	TOP1_HUMAN	uniprot_sprot_20110606.fasta	90729.7	1	9	9	9	0.00346	0.125	LNTGILNK	R	H	0.95	28.4	25	13.2	0	1	0	0	2	872.52	568	575	TRUE
001DO_S3.RAW (F023757)	DNA topoisomerase 1 OS=Homo sapiens GN=TOP1 PE=1 SV=2	TOP1_HUMAN	uniprot_sprot_20110606.fasta	90729.7	1	9	9	9	0.00346	0.125	LNYLDPR	K	I	0.95	27.8	25.1	14.8	0	1	0	0	2	890.473	721	727	TRUE
001DO_S3.RAW (F023757)	DNA topoisomerase 1 OS=Homo sapiens GN=TOP1 PE=1 SV=2	TOP1_HUMAN	uniprot_sprot_20110606.fasta	90729.7	1	9	9	9	0.00346	0.125	NLQLFMENK	K	Q	0.95	36.6	25	29.7	0	1	0	0	2	1152.57	550	558	TRUE
001DO_S3.RAW (F023757)	DNA topoisomerase 1 OS=Homo sapiens GN=TOP1 PE=1 SV=2	TOP1_HUMAN	uniprot_sprot_20110606.fasta	90729.7	1	9	9	9	0.00346	0.125	TYNASITLQQQLK	R	E	0.95	66.8	25	61.4	0	1	0	0	2	1507.81	591	603	TRUE
001DO_S3.RAW (F023757)	Splicing factor, proline- and glutamine-rich OS=Homo sapiens GN=SFPQ PE=1 SV=2	SFPQ_HUMAN	uniprot_sprot_20110606.fasta	76149.5	1	7	8	8	0.00308	0.126	DKLESEMEDAYHEHQANLLR	K	Q	0.95	36	25	36	0	0	0	2	2	2428.12	517	536	TRUE
001DO_S3.RAW (F023757)	Splicing factor, proline- and glutamine-rich OS=Homo sapiens GN=SFPQ PE=1 SV=2	SFPQ_HUMAN	uniprot_sprot_20110606.fasta	76149.5	1	7	8	8	0.00308	0.126	FAQHGTFEYEYSQR	R	W	0.95	32.7	25	31.8	0	0	1	0	2	1762.78	480	493	TRUE
001DO_S3.RAW (F023757)	Splicing factor, proline- and glutamine-rich OS=Homo sapiens GN=SFPQ PE=1 SV=2	SFPQ_HUMAN	uniprot_sprot_20110606.fasta	76149.5	1	7	8	8	0.00308	0.126	FGQGGAGPVGGQGPR	R	G	0.95	47.7	25	46.2	0	1	0	0	2	1341.67	667	681	TRUE
001DO_S3.RAW (F023757)	Splicing factor, proline- and glutamine-rich OS=Homo sapiens GN=SFPQ PE=1 SV=2	SFPQ_HUMAN	uniprot_sprot_20110606.fasta	76149.5	1	7	8	8	0.00308	0.126	GMGPGTPAGYGR	R	G	0.95	27.5	25	27.5	0	1	0	0	2	1136.52	682	693	TRUE
001DO_S3.RAW (F023757)	Splicing factor, proline- and glutamine-rich OS=Homo sapiens GN=SFPQ PE=1 SV=2	SFPQ_HUMAN	uniprot_sprot_20110606.fasta	76149.5	1	7	8	8	0.00308	0.126	LFVGNLPADITEDEFK	R	R	0.95	45.3	25	40	0	1	0	0	2	1807.91	299	314	TRUE
001DO_S3.RAW (F023757)	Splicing factor, proline- and glutamine-rich OS=Homo sapiens GN=SFPQ PE=1 SV=2	SFPQ_HUMAN	uniprot_sprot_20110606.fasta	76149.5	1	7	8	8	0.00308	0.126	LFVGNLPADITEDEFKR	R	L	0.95	24.6	25	20	0	0	1	0	2	1964.01	299	315	TRUE
001DO_S3.RAW (F023757)	Splicing factor, proline- and glutamine-rich OS=Homo sapiens GN=SFPQ PE=1 SV=2	SFPQ_HUMAN	uniprot_sprot_20110606.fasta	76149.5	1	7	8	8	0.00308	0.126	YGEPGEVFINK	K	G	0.95	52.4	25	46	0	1	0	0	2	1252.62	320	330	TRUE
001DO_S3.RAW (F023757)	2-oxoglutarate dehydrogenase-like, mitochondrial OS=Homo sapiens GN=OGDHL PE=2 SV=3	OGDHL_HUMAN	uniprot_sprot_20110606.fasta	114483	1	6	6	6	0.00231	0.151	EASEEAFSGSAQPRPPSVVHESR	R	S	0.95	35.9	25	29.7	0	0	1	0	2	2454.16	76	98	TRUE
001DO_S3.RAW (F023757)	2-oxoglutarate dehydrogenase-like, mitochondrial OS=Homo sapiens GN=OGDHL PE=2 SV=3	OGDHL_HUMAN	uniprot_sprot_20110606.fasta	114483	1	6	6	6	0.00231	0.151	FEDFLAR	R	K	0.95	32.9	25	23.4	0	1	0	0	2	897.447	251	257	TRUE
001DO_S3.RAW (F023757)	2-oxoglutarate dehydrogenase-like, mitochondrial OS=Homo sapiens GN=OGDHL PE=2 SV=3	OGDHL_HUMAN	uniprot_sprot_20110606.fasta	114483	1	6	6	6	0.00231	0.151	FLQMSNDDSDAYPAFTK	R	D	0.95	59.4	25	53.4	0	1	0	0	2	1965.85	785	801	TRUE
001DO_S3.RAW (F023757)	2-oxoglutarate dehydrogenase-like, mitochondrial OS=Homo sapiens GN=OGDHL PE=2 SV=3	OGDHL_HUMAN	uniprot_sprot_20110606.fasta	114483	1	6	6	6	0.00231	0.151	LEAADEGSGDVK	K	Y	0.95	35.2	25	29.6	0	1	0	0	2	1190.55	324	335	FALSE	ODO1_HUMAN
001DO_S3.RAW (F023757)	2-oxoglutarate dehydrogenase-like, mitochondrial OS=Homo sapiens GN=OGDHL PE=2 SV=3	OGDHL_HUMAN	uniprot_sprot_20110606.fasta	114483	1	6	6	6	0.00231	0.151	LEQISPFPFDLIK	R	Q	0.95	26.5	25	14.1	0	1	0	0	2	1546.85	916	928	TRUE
001DO_S3.RAW (F023757)	2-oxoglutarate dehydrogenase-like, mitochondrial OS=Homo sapiens GN=OGDHL PE=2 SV=3	OGDHL_HUMAN	uniprot_sprot_20110606.fasta	114483	1	6	6	6	0.00231	0.151	LIAEGTVTLQEFEEEIAK	K	Y	0.95	43.5	25	43.5	0	1	0	0	2	2020.05	531	548	TRUE
001DO_S3.RAW (F023757)	2-oxoglutarate dehydrogenase-like, mitochondrial OS=Homo sapiens GN=OGDHL PE=2 SV=3	OGDHL_HUMAN	uniprot_sprot_20110606.fasta	114483	1	6	6	6	0.00231	0.151	LNVLANVIR	R	K	0.95	45.1	25	28.4	0	1	0	0	2	1011.63	302	310	FALSE	ODO1_HUMAN
001DO_S3.RAW (F023757)	2-oxoglutarate dehydrogenase-like, mitochondrial OS=Homo sapiens GN=OGDHL PE=2 SV=3	OGDHL_HUMAN	uniprot_sprot_20110606.fasta	114483	1	6	6	6	0.00231	0.151	LVEDHLAVQSLIR	K	A	0.95	55.3	25	51.5	0	1	1	0	2	1492.85	110	122	FALSE	ODO1_HUMAN
001DO_S3.RAW (F023757)	2-oxoglutarate dehydrogenase-like, mitochondrial OS=Homo sapiens GN=OGDHL PE=2 SV=3	OGDHL_HUMAN	uniprot_sprot_20110606.fasta	114483	1	6	6	6	0.00231	0.151	SSFDQMVSGTSFQR	K	V	0.95	77.9	25	73.7	0	1	0	0	2	1592.7	856	869	TRUE
001DO_S3.RAW (F023757)	2-oxoglutarate dehydrogenase-like, mitochondrial OS=Homo sapiens GN=OGDHL PE=2 SV=3	OGDHL_HUMAN	uniprot_sprot_20110606.fasta	114483	1	6	6	6	0.00231	0.151	SSPYPTDVAR	R	V	0.95	29.3	25	14.5	0	1	0	0	2	1092.53	444	453	FALSE	ODO1_HUMAN
001DO_S3.RAW (F023757)	2-oxoglutarate dehydrogenase-like, mitochondrial OS=Homo sapiens GN=OGDHL PE=2 SV=3	OGDHL_HUMAN	uniprot_sprot_20110606.fasta	114483	1	6	6	6	0.00231	0.151	TVDWALAEYMAFGSLLK	R	E	0.95	81.8	25	79.7	0	1	0	0	2	1930.96	637	653	FALSE	ODO1_HUMAN
001DO_S4.RAW (F023758)	Extended synaptotagmin-1 OS=Homo sapiens GN=ESYT1 PE=1 SV=1	ESYT1_HUMAN	uniprot_sprot_20110606.fasta	122859	1	17	17	20	0.00797	0.213	AEDLPLR	R	K	0.95	29	25	20.7	0	1	0	0	2	813.447	807	813	TRUE
001DO_S4.RAW (F023758)	Extended synaptotagmin-1 OS=Homo sapiens GN=ESYT1 PE=1 SV=1	ESYT1_HUMAN	uniprot_sprot_20110606.fasta	122859	1	17	17	20	0.00797	0.213	DPPDPYVSLLLLPDK	R	N	0.95	63.3	25	59	0	1	0	0	2	1681.91	1004	1018	TRUE
001DO_S4.RAW (F023758)	Extended synaptotagmin-1 OS=Homo sapiens GN=ESYT1 PE=1 SV=1	ESYT1_HUMAN	uniprot_sprot_20110606.fasta	122859	1	17	17	20	0.00797	0.213	ELPAWVSFPDVEK	R	A	0.95	63.6	25	59.6	0	3	0	0	2	1516.77	126	138	TRUE
001DO_S4.RAW (F023758)	Extended synaptotagmin-1 OS=Homo sapiens GN=ESYT1 PE=1 SV=1	ESYT1_HUMAN	uniprot_sprot_20110606.fasta	122859	1	17	17	20	0.00797	0.213	FEWELPLDEAQR	R	R	0.95	62.1	25	54.4	0	1	0	0	2	1532.74	1041	1052	TRUE
001DO_S4.RAW (F023758)	Extended synaptotagmin-1 OS=Homo sapiens GN=ESYT1 PE=1 SV=1	ESYT1_HUMAN	uniprot_sprot_20110606.fasta	122859	1	17	17	20	0.00797	0.213	FFLQDPQSQELDVQVK	R	D	0.95	73.2	25.1	67.6	0	1	0	0	2	1920.97	531	546	TRUE
001DO_S4.RAW (F023758)	Extended synaptotagmin-1 OS=Homo sapiens GN=ESYT1 PE=1 SV=1	ESYT1_HUMAN	uniprot_sprot_20110606.fasta	122859	1	17	17	20	0.00797	0.213	GNKEPNPMVQLSIQDVTQESK	K	A	0.95	26.5	25	23.6	0	0	1	0	2	2358.16	495	515	TRUE
001DO_S4.RAW (F023758)	Extended synaptotagmin-1 OS=Homo sapiens GN=ESYT1 PE=1 SV=1	ESYT1_HUMAN	uniprot_sprot_20110606.fasta	122859	1	17	17	20	0.00797	0.213	GSNPHLQTFTFTR	R	V	0.95	35.9	25	29.7	0	0	1	0	2	1505.75	171	183	TRUE
001DO_S4.RAW (F023758)	Extended synaptotagmin-1 OS=Homo sapiens GN=ESYT1 PE=1 SV=1	ESYT1_HUMAN	uniprot_sprot_20110606.fasta	122859	1	17	17	20	0.00797	0.213	IHVLEAQDLIAK	R	D	0.95	33.9	25	31	0	1	0	0	2	1349.78	651	662	TRUE
001DO_S4.RAW (F023758)	Extended synaptotagmin-1 OS=Homo sapiens GN=ESYT1 PE=1 SV=1	ESYT1_HUMAN	uniprot_sprot_20110606.fasta	122859	1	17	17	20	0.00797	0.213	KPHTESLELQVR	R	G	0.95	40.5	25	37.1	0	0	1	0	2	1436.79	855	866	TRUE
001DO_S4.RAW (F023758)	Extended synaptotagmin-1 OS=Homo sapiens GN=ESYT1 PE=1 SV=1	ESYT1_HUMAN	uniprot_sprot_20110606.fasta	122859	1	17	17	20	0.00797	0.213	LEWLSLLSDAEK	R	L	0.95	56.4	25	47.2	0	1	0	0	2	1403.74	446	457	TRUE
001DO_S4.RAW (F023758)	Extended synaptotagmin-1 OS=Homo sapiens GN=ESYT1 PE=1 SV=1	ESYT1_HUMAN	uniprot_sprot_20110606.fasta	122859	1	17	17	20	0.00797	0.213	LLAETVAPAVR	K	G	0.95	45.8	25	38.7	0	1	0	0	2	1139.68	160	170	TRUE
001DO_S4.RAW (F023758)	Extended synaptotagmin-1 OS=Homo sapiens GN=ESYT1 PE=1 SV=1	ESYT1_HUMAN	uniprot_sprot_20110606.fasta	122859	1	17	17	20	0.00797	0.213	LTHVDSPLEAPAGPLGQVK	R	L	0.947	20.9	25	19	0	0	1	0	2	1929.04	958	976	TRUE
001DO_S4.RAW (F023758)	Extended synaptotagmin-1 OS=Homo sapiens GN=ESYT1 PE=1 SV=1	ESYT1_HUMAN	uniprot_sprot_20110606.fasta	122859	1	17	17	20	0.00797	0.213	LTLWYYSEER	K	K	0.95	27.6	25	23.3	0	1	0	0	2	1359.66	977	986	TRUE
001DO_S4.RAW (F023758)	Extended synaptotagmin-1 OS=Homo sapiens GN=ESYT1 PE=1 SV=1	ESYT1_HUMAN	uniprot_sprot_20110606.fasta	122859	1	17	17	20	0.00797	0.213	QLLDDEEQLTAK	R	T	0.95	58.1	25	57.8	0	1	0	0	2	1402.71	107	118	TRUE
001DO_S4.RAW (F023758)	Extended synaptotagmin-1 OS=Homo sapiens GN=ESYT1 PE=1 SV=1	ESYT1_HUMAN	uniprot_sprot_20110606.fasta	122859	1	17	17	20	0.00797	0.213	SAELAAALLSIYMER	K	A	0.95	78.8	25	66.2	0	2	0	0	2	1653.85	792	806	TRUE
001DO_S4.RAW (F023758)	Extended synaptotagmin-1 OS=Homo sapiens GN=ESYT1 PE=1 SV=1	ESYT1_HUMAN	uniprot_sprot_20110606.fasta	122859	1	17	17	20	0.00797	0.213	TISQTSAPVWDESASFLIR	K	K	0.95	86.7	25	80.8	0	1	0	0	2	2108.07	836	854	TRUE
001DO_S4.RAW (F023758)	Extended synaptotagmin-1 OS=Homo sapiens GN=ESYT1 PE=1 SV=1	ESYT1_HUMAN	uniprot_sprot_20110606.fasta	122859	1	17	17	20	0.00797	0.213	VQLDLAETDLSQGVAR	K	W	0.95	116	25	111	0	1	0	0	2	1714.9	1076	1091	TRUE
001DO_S4.RAW (F023758)	2-oxoglutarate dehydrogenase, mitochondrial OS=Homo sapiens GN=OGDH PE=1 SV=3	ODO1_HUMAN	uniprot_sprot_20110606.fasta	115937	1	9	9	9	0.00359	0.125	GSLAAVAHAQSLVEAQPNVDK	R	L	0.95	32.3	25	29.5	0	0	1	0	2	2105.1	102	122	TRUE
001DO_S4.RAW (F023758)	2-oxoglutarate dehydrogenase, mitochondrial OS=Homo sapiens GN=OGDH PE=1 SV=3	ODO1_HUMAN	uniprot_sprot_20110606.fasta	115937	1	9	9	9	0.00359	0.125	IEQLSPFPFDLLLK	R	E	0.95	25.5	25	13.9	0	1	0	0	2	1659.94	930	943	TRUE
001DO_S4.RAW (F023758)	2-oxoglutarate dehydrogenase, mitochondrial OS=Homo sapiens GN=OGDH PE=1 SV=3	ODO1_HUMAN	uniprot_sprot_20110606.fasta	115937	1	9	9	9	0.00359	0.125	KPLIIFTPK	R	S	0.95	27.4	25	25	0	1	0	0	2	1056.68	852	860	TRUE	OGDHL_HUMAN
001DO_S4.RAW (F023758)	2-oxoglutarate dehydrogenase, mitochondrial OS=Homo sapiens GN=OGDH PE=1 SV=3	ODO1_HUMAN	uniprot_sprot_20110606.fasta	115937	1	9	9	9	0.00359	0.125	LLDTAFDLDVFK	R	N	0.95	75.9	25	70.1	0	1	0	0	2	1396.74	1009	1020	TRUE
001DO_S4.RAW (F023758)	2-oxoglutarate dehydrogenase, mitochondrial OS=Homo sapiens GN=OGDH PE=1 SV=3	ODO1_HUMAN	uniprot_sprot_20110606.fasta	115937	1	9	9	9	0.00359	0.125	LNVLANVIR	R	K	0.95	46.9	25	41.2	0	1	0	0	2	1011.63	315	323	TRUE	OGDHL_HUMAN
001DO_S4.RAW (F023758)	2-oxoglutarate dehydrogenase, mitochondrial OS=Homo sapiens GN=OGDH PE=1 SV=3	ODO1_HUMAN	uniprot_sprot_20110606.fasta	115937	1	9	9	9	0.00359	0.125	LVEDHLAVQSLIR	K	A	0.95	47.3	25	41	0	0	1	0	2	1492.85	123	135	TRUE	OGDHL_HUMAN
001DO_S4.RAW (F023758)	2-oxoglutarate dehydrogenase, mitochondrial OS=Homo sapiens GN=OGDH PE=1 SV=3	ODO1_HUMAN	uniprot_sprot_20110606.fasta	115937	1	9	9	9	0.00359	0.125	NITLSLVANPSHLEAADPVVMGK	R	T	0.95	38.6	25	36.5	0	0	1	0	2	2392.25	365	387	TRUE
001DO_S4.RAW (F023758)	2-oxoglutarate dehydrogenase, mitochondrial OS=Homo sapiens GN=OGDH PE=1 SV=3	ODO1_HUMAN	uniprot_sprot_20110606.fasta	115937	1	9	9	9	0.00359	0.125	NTNAGAPPGTAYQSPLPLSR	R	G	0.95	39.1	25	34.1	0	1	0	0	2	2012.02	82	101	TRUE
001DO_S4.RAW (F023758)	2-oxoglutarate dehydrogenase, mitochondrial OS=Homo sapiens GN=OGDH PE=1 SV=3	ODO1_HUMAN	uniprot_sprot_20110606.fasta	115937	1	9	9	9	0.00359	0.125	VYYDLTR	K	E	0.95	38.9	25	28	0	1	0	0	2	929.473	908	914	TRUE
001DO_S4.RAW (F023758)	Minor histocompatibility protein HA-1 OS=Homo sapiens GN=HMHA1 PE=1 SV=2	HMHA1_HUMAN	uniprot_sprot_20110606.fasta	124615	1	11	11	11	0.00438	0.108	AEEEQAGSAPGAGSTATK	K	T	0.95	45.6	25	45.6	0	1	0	0	2	1661.76	426	443	TRUE
001DO_S4.RAW (F023758)	Minor histocompatibility protein HA-1 OS=Homo sapiens GN=HMHA1 PE=1 SV=2	HMHA1_HUMAN	uniprot_sprot_20110606.fasta	124615	1	11	11	11	0.00438	0.108	AGSPSPQPSGELPR	R	K	0.95	55	25	52.3	0	1	0	0	2	1379.69	21	34	TRUE
001DO_S4.RAW (F023758)	Minor histocompatibility protein HA-1 OS=Homo sapiens GN=HMHA1 PE=1 SV=2	HMHA1_HUMAN	uniprot_sprot_20110606.fasta	124615	1	11	11	11	0.00438	0.108	ASLQYLLR	R	H	0.95	58.8	25	47.1	0	1	0	0	2	963.562	904	911	TRUE
001DO_S4.RAW (F023758)	Minor histocompatibility protein HA-1 OS=Homo sapiens GN=HMHA1 PE=1 SV=2	HMHA1_HUMAN	uniprot_sprot_20110606.fasta	124615	1	11	11	11	0.00438	0.108	DLISYLEK	K	R	0.95	31	25	0	0	1	0	0	2	980.53	298	305	TRUE
001DO_S4.RAW (F023758)	Minor histocompatibility protein HA-1 OS=Homo sapiens GN=HMHA1 PE=1 SV=2	HMHA1_HUMAN	uniprot_sprot_20110606.fasta	124615	1	11	11	11	0.00438	0.108	ELVELSQASPHDISNVLK	K	L	0.95	27.9	25	24.5	0	0	1	0	2	1979.04	817	834	TRUE
001DO_S4.RAW (F023758)	Minor histocompatibility protein HA-1 OS=Homo sapiens GN=HMHA1 PE=1 SV=2	HMHA1_HUMAN	uniprot_sprot_20110606.fasta	124615	1	11	11	11	0.00438	0.108	GRQDGSESEAVAVALAGR	R	L	0.95	21.2	25	14.9	0	0	1	0	2	1772.89	873	890	TRUE
001DO_S4.RAW (F023758)	Minor histocompatibility protein HA-1 OS=Homo sapiens GN=HMHA1 PE=1 SV=2	HMHA1_HUMAN	uniprot_sprot_20110606.fasta	124615	1	11	11	11	0.00438	0.108	LYDPGQQYASHVR	K	Q	0.95	34.5	25	30.8	0	0	1	0	2	1533.74	533	545	TRUE
001DO_S4.RAW (F023758)	Minor histocompatibility protein HA-1 OS=Homo sapiens GN=HMHA1 PE=1 SV=2	HMHA1_HUMAN	uniprot_sprot_20110606.fasta	124615	1	11	11	11	0.00438	0.108	QDGSESEAVAVALAGR	R	L	0.95	96.7	25	88.6	0	1	0	0	2	1559.77	875	890	TRUE
001DO_S4.RAW (F023758)	Minor histocompatibility protein HA-1 OS=Homo sapiens GN=HMHA1 PE=1 SV=2	HMHA1_HUMAN	uniprot_sprot_20110606.fasta	124615	1	11	11	11	0.00438	0.108	QIQEVIR	R	Q	0.95	34.1	25	15.2	0	1	0	0	2	885.515	490	496	TRUE
001DO_S4.RAW (F023758)	Minor histocompatibility protein HA-1 OS=Homo sapiens GN=HMHA1 PE=1 SV=2	HMHA1_HUMAN	uniprot_sprot_20110606.fasta	124615	1	11	11	11	0.00438	0.108	QLPEPLISFR	R	L	0.95	41.5	25	30.8	0	1	0	0	2	1199.68	839	848	TRUE
001DO_S4.RAW (F023758)	Minor histocompatibility protein HA-1 OS=Homo sapiens GN=HMHA1 PE=1 SV=2	HMHA1_HUMAN	uniprot_sprot_20110606.fasta	124615	1	11	11	11	0.00438	0.108	TTLEMEFAK	R	G	0.95	38	25	37.5	0	1	0	0	2	1085.52	307	315	TRUE
001DO_S4.RAW (F023758)	Heterogeneous nuclear ribonucleoprotein U OS=Homo sapiens GN=HNRNPU PE=1 SV=6	HNRPU_HUMAN	uniprot_sprot_20110606.fasta	90585.2	1	7	9	10	0.00399	0.0958	DIDIHEVR	K	I	0.95	44.1	25	35.9	0	1	0	0	2	996.511	353	360	TRUE
001DO_S4.RAW (F023758)	Heterogeneous nuclear ribonucleoprotein U OS=Homo sapiens GN=HNRNPU PE=1 SV=6	HNRPU_HUMAN	uniprot_sprot_20110606.fasta	90585.2	1	7	9	10	0.00399	0.0958	FIEIAAR	K	K	0.95	36.6	25	20.2	0	1	0	0	2	819.472	566	572	TRUE
001DO_S4.RAW (F023758)	Heterogeneous nuclear ribonucleoprotein U OS=Homo sapiens GN=HNRNPU PE=1 SV=6	HNRPU_HUMAN	uniprot_sprot_20110606.fasta	90585.2	1	7	9	10	0.00399	0.0958	GYFEYIEENK	R	Y	0.95	46.8	25	46.8	0	2	0	0	2	1291.58	256	265	TRUE
001DO_S4.RAW (F023758)	Heterogeneous nuclear ribonucleoprotein U OS=Homo sapiens GN=HNRNPU PE=1 SV=6	HNRPU_HUMAN	uniprot_sprot_20110606.fasta	90585.2	1	7	9	10	0.00399	0.0958	NFILDQTNVSAAAQR	R	R	0.95	98.4	25.4	88.6	0	1	1	0	2	1647.84	576	590	TRUE
001DO_S4.RAW (F023758)	Heterogeneous nuclear ribonucleoprotein U OS=Homo sapiens GN=HNRNPU PE=1 SV=6	HNRPU_HUMAN	uniprot_sprot_20110606.fasta	90585.2	1	7	9	10	0.00399	0.0958	SSGPTSLFAVTVAPPGAR	K	Q	0.95	28.8	25	20.5	0	0	1	0	2	1714.91	187	204	TRUE
001DO_S4.RAW (F023758)	Heterogeneous nuclear ribonucleoprotein U OS=Homo sapiens GN=HNRNPU PE=1 SV=6	HNRPU_HUMAN	uniprot_sprot_20110606.fasta	90585.2	1	7	9	10	0.00399	0.0958	VSELKEELK	K	K	0.95	45.7	25	34.9	0	1	0	0	2	1074.6	13	21	TRUE
001DO_S4.RAW (F023758)	Heterogeneous nuclear ribonucleoprotein U OS=Homo sapiens GN=HNRNPU PE=1 SV=6	HNRPU_HUMAN	uniprot_sprot_20110606.fasta	90585.2	1	7	9	10	0.00399	0.0958	YNILGTNTIMDK	K	M	0.95	64.6	25	59.1	0	2	0	0	2	1398.69	525	536	TRUE
001DO_S4.RAW (F023758)	Protein KIAA1967 OS=Homo sapiens GN=KIAA1967 PE=1 SV=2	K1967_HUMAN	uniprot_sprot_20110606.fasta	102903	1	6	6	7	0.00279	0.0845	EAAPDAGAEPITADSDPAYSSK	K	V	0.95	58	25	58	0	1	0	0	2	2162.97	288	309	TRUE
001DO_S4.RAW (F023758)	Protein KIAA1967 OS=Homo sapiens GN=KIAA1967 PE=1 SV=2	K1967_HUMAN	uniprot_sprot_20110606.fasta	102903	1	6	6	7	0.00279	0.0845	FAEFQYLQPGPPR	R	R	0.95	59	25	56.3	0	1	0	0	2	1549.78	405	417	TRUE
001DO_S4.RAW (F023758)	Protein KIAA1967 OS=Homo sapiens GN=KIAA1967 PE=1 SV=2	K1967_HUMAN	uniprot_sprot_20110606.fasta	102903	1	6	6	7	0.00279	0.0845	FSATEVTNK	R	T	0.95	44.1	25	38.6	0	1	0	0	2	996.5	847	855	TRUE
001DO_S4.RAW (F023758)	Protein KIAA1967 OS=Homo sapiens GN=KIAA1967 PE=1 SV=2	K1967_HUMAN	uniprot_sprot_20110606.fasta	102903	1	6	6	7	0.00279	0.0845	LTPLQLEIQR	R	V	0.95	37.5	25	30.4	0	1	0	0	2	1210.72	896	905	TRUE
001DO_S4.RAW (F023758)	Protein KIAA1967 OS=Homo sapiens GN=KIAA1967 PE=1 SV=2	K1967_HUMAN	uniprot_sprot_20110606.fasta	102903	1	6	6	7	0.00279	0.0845	TLAAEMQELR	K	V	0.95	38.7	25	27.5	0	2	0	0	2	1177.59	856	865	TRUE
001DO_S4.RAW (F023758)	Protein KIAA1967 OS=Homo sapiens GN=KIAA1967 PE=1 SV=2	K1967_HUMAN	uniprot_sprot_20110606.fasta	102903	1	6	6	7	0.00279	0.0845	VLLLSSPGLEELYR	K	C	0.95	51.2	25	48.1	0	1	0	0	2	1588.89	310	323	TRUE
001DO_S4.RAW (F023758)	DNA endonuclease RBBP8 OS=Homo sapiens GN=RBBP8 PE=1 SV=2	COM1_HUMAN	uniprot_sprot_20110606.fasta	101944	1	18	24	27	0.0108	0.214	ESLETENVLDDIK	R	S	0.95	73.7	25	60.1	0	1	0	0	2	1504.74	592	604	TRUE
001DO_S4.RAW (F023758)	DNA endonuclease RBBP8 OS=Homo sapiens GN=RBBP8 PE=1 SV=2	COM1_HUMAN	uniprot_sprot_20110606.fasta	101944	1	18	24	27	0.0108	0.214	ETSLQNFPHIEVVR	R	K	0.95	34.4	25	34	0	1	0	0	2	1668.87	787	800	TRUE
001DO_S4.RAW (F023758)	DNA endonuclease RBBP8 OS=Homo sapiens GN=RBBP8 PE=1 SV=2	COM1_HUMAN	uniprot_sprot_20110606.fasta	101944	1	18	24	27	0.0108	0.214	EVQGLQVK	R	V	0.95	29.4	25	11.1	0	1	0	0	2	900.515	34	41	TRUE
001DO_S4.RAW (F023758)	DNA endonuclease RBBP8 OS=Homo sapiens GN=RBBP8 PE=1 SV=2	COM1_HUMAN	uniprot_sprot_20110606.fasta	101944	1	18	24	27	0.0108	0.214	KMNDSLEDMFDR	R	T	0.95	49.8	25	49.5	0	1	3	0	2	1516.64	719	730	TRUE
001DO_S4.RAW (F023758)	DNA endonuclease RBBP8 OS=Homo sapiens GN=RBBP8 PE=1 SV=2	COM1_HUMAN	uniprot_sprot_20110606.fasta	101944	1	18	24	27	0.0108	0.214	LEEFFTK	R	N	0.95	35.1	25	30.8	0	1	0	0	2	913.467	56	62	TRUE
001DO_S4.RAW (F023758)	DNA endonuclease RBBP8 OS=Homo sapiens GN=RBBP8 PE=1 SV=2	COM1_HUMAN	uniprot_sprot_20110606.fasta	101944	1	18	24	27	0.0108	0.214	LITELMNER	K	N	0.95	56.7	25	21	0	2	0	0	2	1118.59	116	124	TRUE
001DO_S4.RAW (F023758)	DNA endonuclease RBBP8 OS=Homo sapiens GN=RBBP8 PE=1 SV=2	COM1_HUMAN	uniprot_sprot_20110606.fasta	101944	1	18	24	27	0.0108	0.214	MDVTVIDTK	K	D	0.95	62	25	53	0	2	0	0	2	1021.52	668	676	TRUE
001DO_S4.RAW (F023758)	DNA endonuclease RBBP8 OS=Homo sapiens GN=RBBP8 PE=1 SV=2	COM1_HUMAN	uniprot_sprot_20110606.fasta	101944	1	18	24	27	0.0108	0.214	MNDSLEDMFDR	K	T	0.95	64.1	25	64.1	0	1	0	0	2	1404.54	720	730	TRUE
001DO_S4.RAW (F023758)	DNA endonuclease RBBP8 OS=Homo sapiens GN=RBBP8 PE=1 SV=2	COM1_HUMAN	uniprot_sprot_20110606.fasta	101944	1	18	24	27	0.0108	0.214	NISESLGEQNR	K	T	0.95	77.1	25	66.2	0	1	0	0	2	1246.6	411	421	TRUE
001DO_S4.RAW (F023758)	DNA endonuclease RBBP8 OS=Homo sapiens GN=RBBP8 PE=1 SV=2	COM1_HUMAN	uniprot_sprot_20110606.fasta	101944	1	18	24	27	0.0108	0.214	QPYNAIFSPK	R	G	0.95	31.9	25	7.05	0	1	0	0	2	1164.6	882	891	TRUE
001DO_S4.RAW (F023758)	DNA endonuclease RBBP8 OS=Homo sapiens GN=RBBP8 PE=1 SV=2	COM1_HUMAN	uniprot_sprot_20110606.fasta	101944	1	18	24	27	0.0108	0.214	QQEFENIR	K	Q	0.95	28.4	25	17.9	0	1	0	0	2	1063.52	103	110	TRUE
001DO_S4.RAW (F023758)	DNA endonuclease RBBP8 OS=Homo sapiens GN=RBBP8 PE=1 SV=2	COM1_HUMAN	uniprot_sprot_20110606.fasta	101944	1	18	24	27	0.0108	0.214	SEDSALFTHHSLGSEVNK	K	I	0.95	49.7	25	48.1	0	0	1	1	2	1957.92	379	396	TRUE
001DO_S4.RAW (F023758)	DNA endonuclease RBBP8 OS=Homo sapiens GN=RBBP8 PE=1 SV=2	COM1_HUMAN	uniprot_sprot_20110606.fasta	101944	1	18	24	27	0.0108	0.214	SGLDLNTSLSPSLLQPGK	K	K	0.95	51.6	25	51.6	0	1	0	0	2	1826.99	338	355	TRUE
001DO_S4.RAW (F023758)	DNA endonuclease RBBP8 OS=Homo sapiens GN=RBBP8 PE=1 SV=2	COM1_HUMAN	uniprot_sprot_20110606.fasta	101944	1	18	24	27	0.0108	0.214	SGLDLNTSLSPSLLQPGKK	K	K	0.95	28.9	25	28.9	0	0	1	0	2	1955.08	338	356	TRUE
001DO_S4.RAW (F023758)	DNA endonuclease RBBP8 OS=Homo sapiens GN=RBBP8 PE=1 SV=2	COM1_HUMAN	uniprot_sprot_20110606.fasta	101944	1	18	24	27	0.0108	0.214	SKSEDSALFTHHSLGSEVNK	R	I	0.95	39.2	25	38.9	0	0	1	1	2	2173.05	377	396	TRUE
001DO_S4.RAW (F023758)	DNA endonuclease RBBP8 OS=Homo sapiens GN=RBBP8 PE=1 SV=2	COM1_HUMAN	uniprot_sprot_20110606.fasta	101944	1	18	24	27	0.0108	0.214	SSTHPQHNPNENEILVADTYDQSQSPMAK	K	A	0.95	29	25	29	0	0	0	2	2	3254.47	209	237	TRUE
001DO_S4.RAW (F023758)	DNA endonuclease RBBP8 OS=Homo sapiens GN=RBBP8 PE=1 SV=2	COM1_HUMAN	uniprot_sprot_20110606.fasta	101944	1	18	24	27	0.0108	0.214	TPPQEELPTR	K	V	0.95	32	25	32	0	2	0	0	2	1167.6	315	324	TRUE
001DO_S4.RAW (F023758)	DNA endonuclease RBBP8 OS=Homo sapiens GN=RBBP8 PE=1 SV=2	COM1_HUMAN	uniprot_sprot_20110606.fasta	101944	1	18	24	27	0.0108	0.214	VSSPVFGATSSIK	R	S	0.95	45.8	25	44.7	0	1	0	0	2	1279.69	325	337	TRUE
001DO_S4.RAW (F023758)	General transcription factor II-I OS=Homo sapiens GN=GTF2I PE=1 SV=2	GTF2I_HUMAN	uniprot_sprot_20110606.fasta	112418	1	10	10	10	0.00399	0.12	ANELPQPPVPEPANAGK	K	R	0.95	43.2	25	33.6	0	1	0	0	2	1728.89	327	343	TRUE
001DO_S4.RAW (F023758)	General transcription factor II-I OS=Homo sapiens GN=GTF2I PE=1 SV=2	GTF2I_HUMAN	uniprot_sprot_20110606.fasta	112418	1	10	10	10	0.00399	0.12	EDLQLDKPASGVK	R	E	0.95	37	25	28.6	0	1	0	0	2	1399.74	444	456	TRUE
001DO_S4.RAW (F023758)	General transcription factor II-I OS=Homo sapiens GN=GTF2I PE=1 SV=2	GTF2I_HUMAN	uniprot_sprot_20110606.fasta	112418	1	10	10	10	0.00399	0.12	FAEALGSTEAK	K	A	0.95	60.6	25	52.7	0	1	0	0	2	1123.56	478	488	TRUE
001DO_S4.RAW (F023758)	General transcription factor II-I OS=Homo sapiens GN=GTF2I PE=1 SV=2	GTF2I_HUMAN	uniprot_sprot_20110606.fasta	112418	1	10	10	10	0.00399	0.12	FAQALGLTEAVK	K	V	0.95	75.3	25	49.8	0	1	0	0	2	1247.7	583	594	TRUE
001DO_S4.RAW (F023758)	General transcription factor II-I OS=Homo sapiens GN=GTF2I PE=1 SV=2	GTF2I_HUMAN	uniprot_sprot_20110606.fasta	112418	1	10	10	10	0.00399	0.12	HPENYDLATLK	K	W	0.95	38.4	25	29.3	0	1	0	0	2	1300.65	161	171	TRUE
001DO_S4.RAW (F023758)	General transcription factor II-I OS=Homo sapiens GN=GTF2I PE=1 SV=2	GTF2I_HUMAN	uniprot_sprot_20110606.fasta	112418	1	10	10	10	0.00399	0.12	ILDSAEFIK	R	F	0.95	40.1	25	33.4	0	1	0	0	2	1035.57	929	937	TRUE
001DO_S4.RAW (F023758)	General transcription factor II-I OS=Homo sapiens GN=GTF2I PE=1 SV=2	GTF2I_HUMAN	uniprot_sprot_20110606.fasta	112418	1	10	10	10	0.00399	0.12	KPEMFETAIK	K	E	0.95	43.6	25	34.8	0	1	0	0	2	1209.62	807	816	TRUE
001DO_S4.RAW (F023758)	General transcription factor II-I OS=Homo sapiens GN=GTF2I PE=1 SV=2	GTF2I_HUMAN	uniprot_sprot_20110606.fasta	112418	1	10	10	10	0.00399	0.12	MSVDAVEIETLR	R	K	0.95	66.1	25	54.8	0	1	0	0	2	1378.69	102	113	TRUE
001DO_S4.RAW (F023758)	General transcription factor II-I OS=Homo sapiens GN=GTF2I PE=1 SV=2	GTF2I_HUMAN	uniprot_sprot_20110606.fasta	112418	1	10	10	10	0.00399	0.12	RPELLTHSTTEVTQPR	K	T	0.95	35.3	25	34.6	0	0	1	0	2	1864.99	540	555	TRUE
001DO_S4.RAW (F023758)	General transcription factor II-I OS=Homo sapiens GN=GTF2I PE=1 SV=2	GTF2I_HUMAN	uniprot_sprot_20110606.fasta	112418	1	10	10	10	0.00399	0.12	RPSTFGIPR	R	L	0.95	27.4	25	18.5	0	1	0	0	2	1030.58	782	790	TRUE
001DO_S4.RAW (F023758)	Serine/threonine-protein kinase Nek9 OS=Homo sapiens GN=NEK9 PE=1 SV=2	NEK9_HUMAN	uniprot_sprot_20110606.fasta	107170	1	15	17	17	0.00678	0.165	AGGGAAEQEELHYIPIR	R	V	0.95	48.4	25	40.1	0	0	1	0	2	1810.91	40	56	TRUE
001DO_S4.RAW (F023758)	Serine/threonine-protein kinase Nek9 OS=Homo sapiens GN=NEK9 PE=1 SV=2	NEK9_HUMAN	uniprot_sprot_20110606.fasta	107170	1	15	17	17	0.00678	0.165	DTLPYEELQGLK	K	V	0.95	27.2	25	21.4	0	1	0	0	2	1405.72	841	852	TRUE
001DO_S4.RAW (F023758)	Serine/threonine-protein kinase Nek9 OS=Homo sapiens GN=NEK9 PE=1 SV=2	NEK9_HUMAN	uniprot_sprot_20110606.fasta	107170	1	15	17	17	0.00678	0.165	ELYTWVNMQGGTK	K	L	0.95	64.7	25	58.5	0	1	0	0	2	1526.73	389	401	TRUE
001DO_S4.RAW (F023758)	Serine/threonine-protein kinase Nek9 OS=Homo sapiens GN=NEK9 PE=1 SV=2	NEK9_HUMAN	uniprot_sprot_20110606.fasta	107170	1	15	17	17	0.00678	0.165	GAFGEATLYR	R	R	0.95	65	25	53.8	0	1	0	0	2	1084.54	61	70	TRUE
001DO_S4.RAW (F023758)	Serine/threonine-protein kinase Nek9 OS=Homo sapiens GN=NEK9 PE=1 SV=2	NEK9_HUMAN	uniprot_sprot_20110606.fasta	107170	1	15	17	17	0.00678	0.165	GWHTILIVEK	R	V	0.95	27	25	11.5	0	1	0	0	2	1195.68	717	726	TRUE
001DO_S4.RAW (F023758)	Serine/threonine-protein kinase Nek9 OS=Homo sapiens GN=NEK9 PE=1 SV=2	NEK9_HUMAN	uniprot_sprot_20110606.fasta	107170	1	15	17	17	0.00678	0.165	LGDYGLAK	K	K	0.95	50.6	25	30.9	0	1	0	0	2	836.451	192	199	TRUE
001DO_S4.RAW (F023758)	Serine/threonine-protein kinase Nek9 OS=Homo sapiens GN=NEK9 PE=1 SV=2	NEK9_HUMAN	uniprot_sprot_20110606.fasta	107170	1	15	17	17	0.00678	0.165	LGINLLGGPLGGK	R	Q	0.95	43.1	25	43.1	0	1	0	0	2	1208.74	638	650	TRUE
001DO_S4.RAW (F023758)	Serine/threonine-protein kinase Nek9 OS=Homo sapiens GN=NEK9 PE=1 SV=2	NEK9_HUMAN	uniprot_sprot_20110606.fasta	107170	1	15	17	17	0.00678	0.165	LGLDSEEDYYTPQK	R	V	0.95	66.4	25	64	0	1	0	0	2	1657.76	512	525	TRUE
001DO_S4.RAW (F023758)	Serine/threonine-protein kinase Nek9 OS=Homo sapiens GN=NEK9 PE=1 SV=2	NEK9_HUMAN	uniprot_sprot_20110606.fasta	107170	1	15	17	17	0.00678	0.165	LQQENLQIFTQLQK	K	L	0.95	53	25	44.6	0	1	1	0	2	1730.94	916	929	TRUE
001DO_S4.RAW (F023758)	Serine/threonine-protein kinase Nek9 OS=Homo sapiens GN=NEK9 PE=1 SV=2	NEK9_HUMAN	uniprot_sprot_20110606.fasta	107170	1	15	17	17	0.00678	0.165	RTEDDSLVVWK	R	E	0.95	35.8	25	25.9	0	1	0	0	2	1347.69	71	81	TRUE
001DO_S4.RAW (F023758)	Serine/threonine-protein kinase Nek9 OS=Homo sapiens GN=NEK9 PE=1 SV=2	NEK9_HUMAN	uniprot_sprot_20110606.fasta	107170	1	15	17	17	0.00678	0.165	SSTVTEAPIAVVTSR	R	T	0.95	79.3	25	72.4	0	1	1	0	2	1517.82	331	345	TRUE
001DO_S4.RAW (F023758)	Serine/threonine-protein kinase Nek9 OS=Homo sapiens GN=NEK9 PE=1 SV=2	NEK9_HUMAN	uniprot_sprot_20110606.fasta	107170	1	15	17	17	0.00678	0.165	SVLGEYER	M	H	0.95	31.6	25	19.1	0	1	0	0	1	994.484	2	9	TRUE
001DO_S4.RAW (F023758)	Serine/threonine-protein kinase Nek9 OS=Homo sapiens GN=NEK9 PE=1 SV=2	NEK9_HUMAN	uniprot_sprot_20110606.fasta	107170	1	15	17	17	0.00678	0.165	TEDDSLVVWK	R	E	0.95	68.7	25	57.6	0	1	0	0	2	1191.59	72	81	TRUE
001DO_S4.RAW (F023758)	Serine/threonine-protein kinase Nek9 OS=Homo sapiens GN=NEK9 PE=1 SV=2	NEK9_HUMAN	uniprot_sprot_20110606.fasta	107170	1	15	17	17	0.00678	0.165	TLNIFLTK	K	A	0.95	40.8	25	28.8	0	1	0	0	2	949.572	179	186	TRUE
001DO_S5.RAW (F023759)	Splicing factor 3B subunit 1 OS=Homo sapiens GN=SF3B1 PE=1 SV=3	SF3B1_HUMAN	uniprot_sprot_20110606.fasta	145835	1	9	9	9	0.00349	0.0851	DYIYAVTPLLEDALMDR	K	D	0.95	36	25	24.1	0	1	0	0	2	2013.98	1164	1180	TRUE
001DO_S5.RAW (F023759)	Splicing factor 3B subunit 1 OS=Homo sapiens GN=SF3B1 PE=1 SV=3	SF3B1_HUMAN	uniprot_sprot_20110606.fasta	145835	1	9	9	9	0.00349	0.0851	GGDSIGETPTPGASK	R	R	0.95	37	25	33.8	0	1	0	0	2	1373.65	319	333	TRUE
001DO_S5.RAW (F023759)	Splicing factor 3B subunit 1 OS=Homo sapiens GN=SF3B1 PE=1 SV=3	SF3B1_HUMAN	uniprot_sprot_20110606.fasta	145835	1	9	9	9	0.00349	0.0851	IMGNLGAADIDHK	K	L	0.95	36	25	32	0	0	1	0	2	1370.67	875	887	TRUE
001DO_S5.RAW (F023759)	Splicing factor 3B subunit 1 OS=Homo sapiens GN=SF3B1 PE=1 SV=3	SF3B1_HUMAN	uniprot_sprot_20110606.fasta	145835	1	9	9	9	0.00349	0.0851	IWDPTPSHTPAGAATPGR	K	G	0.95	32	25	26	0	0	1	0	2	1831.91	253	270	TRUE
001DO_S5.RAW (F023759)	Splicing factor 3B subunit 1 OS=Homo sapiens GN=SF3B1 PE=1 SV=3	SF3B1_HUMAN	uniprot_sprot_20110606.fasta	145835	1	9	9	9	0.00349	0.0851	LLVDVDESTLSPEEQK	K	E	0.95	43	25	41.6	0	1	0	0	2	1801.91	478	493	TRUE
001DO_S5.RAW (F023759)	Splicing factor 3B subunit 1 OS=Homo sapiens GN=SF3B1 PE=1 SV=3	SF3B1_HUMAN	uniprot_sprot_20110606.fasta	145835	1	9	9	9	0.00349	0.0851	LLVDVDESTLSPEEQKER	K	K	0.95	24.6	25	21.8	0	0	1	0	2	2087.05	478	495	TRUE
001DO_S5.RAW (F023759)	Splicing factor 3B subunit 1 OS=Homo sapiens GN=SF3B1 PE=1 SV=3	SF3B1_HUMAN	uniprot_sprot_20110606.fasta	145835	1	9	9	9	0.00349	0.0851	QLVDTTVELANK	R	V	0.95	69.1	25	59.4	0	1	0	0	2	1330.72	832	843	TRUE
001DO_S5.RAW (F023759)	Splicing factor 3B subunit 1 OS=Homo sapiens GN=SF3B1 PE=1 SV=3	SF3B1_HUMAN	uniprot_sprot_20110606.fasta	145835	1	9	9	9	0.00349	0.0851	QQAADLISR	R	T	0.95	32.9	25	27.7	0	1	0	0	2	1001.54	949	957	TRUE
001DO_S5.RAW (F023759)	Splicing factor 3B subunit 1 OS=Homo sapiens GN=SF3B1 PE=1 SV=3	SF3B1_HUMAN	uniprot_sprot_20110606.fasta	145835	1	9	9	9	0.00349	0.0851	TEILPPFFK	K	H	0.95	29.9	25	27.5	0	1	0	0	2	1091.61	808	816	TRUE
001DO_S5.RAW (F023759)	Isoleucyl-tRNA synthetase, cytoplasmic OS=Homo sapiens GN=IARS PE=1 SV=2	SYIC_HUMAN	uniprot_sprot_20110606.fasta	144502	1	22	25	25	0.00968	0.225	APLKPYPVSPSDK	K	V	0.95	47.8	25	45.3	0	1	1	0	2	1398.76	1039	1051	TRUE
001DO_S5.RAW (F023759)	Isoleucyl-tRNA synthetase, cytoplasmic OS=Homo sapiens GN=IARS PE=1 SV=2	SYIC_HUMAN	uniprot_sprot_20110606.fasta	144502	1	22	25	25	0.00968	0.225	DVLLPWYNAYR	K	F	0.95	36.7	25	34.2	0	1	0	0	2	1409.72	651	661	TRUE
001DO_S5.RAW (F023759)	Isoleucyl-tRNA synthetase, cytoplasmic OS=Homo sapiens GN=IARS PE=1 SV=2	SYIC_HUMAN	uniprot_sprot_20110606.fasta	144502	1	22	25	25	0.00968	0.225	EEEGTGVVHQAPYFGAEDYR	K	V	0.95	35.3	25	35.2	0	0	1	0	2	2254	315	334	TRUE
001DO_S5.RAW (F023759)	Isoleucyl-tRNA synthetase, cytoplasmic OS=Homo sapiens GN=IARS PE=1 SV=2	SYIC_HUMAN	uniprot_sprot_20110606.fasta	144502	1	22	25	25	0.00968	0.225	EFEDAFPADFIAEGIDQTR	R	G	0.95	59.3	25	56.8	0	1	0	0	2	2170.99	547	565	TRUE
001DO_S5.RAW (F023759)	Isoleucyl-tRNA synthetase, cytoplasmic OS=Homo sapiens GN=IARS PE=1 SV=2	SYIC_HUMAN	uniprot_sprot_20110606.fasta	144502	1	22	25	25	0.00968	0.225	EIVVIHQDPEALK	K	D	0.95	38.4	25	32.2	0	1	0	0	2	1490.82	849	861	TRUE
001DO_S5.RAW (F023759)	Isoleucyl-tRNA synthetase, cytoplasmic OS=Homo sapiens GN=IARS PE=1 SV=2	SYIC_HUMAN	uniprot_sprot_20110606.fasta	144502	1	22	25	25	0.00968	0.225	ESVDHLTIPSR	R	C	0.95	25.2	25	25.2	0	1	0	0	2	1253.65	501	511	TRUE
001DO_S5.RAW (F023759)	Isoleucyl-tRNA synthetase, cytoplasmic OS=Homo sapiens GN=IARS PE=1 SV=2	SYIC_HUMAN	uniprot_sprot_20110606.fasta	144502	1	22	25	25	0.00968	0.225	FLIQNVLR	R	L	0.95	30.9	25	17.7	0	1	0	0	2	1002.61	662	669	TRUE
001DO_S5.RAW (F023759)	Isoleucyl-tRNA synthetase, cytoplasmic OS=Homo sapiens GN=IARS PE=1 SV=2	SYIC_HUMAN	uniprot_sprot_20110606.fasta	144502	1	22	25	25	0.00968	0.225	FVDILTNWYVR	K	M	0.95	47.1	25	39.4	0	1	0	0	2	1425.75	726	736	TRUE
001DO_S5.RAW (F023759)	Isoleucyl-tRNA synthetase, cytoplasmic OS=Homo sapiens GN=IARS PE=1 SV=2	SYIC_HUMAN	uniprot_sprot_20110606.fasta	144502	1	22	25	25	0.00968	0.225	GSELEITLTR	K	G	0.95	67.7	25	36.5	0	1	0	0	2	1118.61	1062	1071	TRUE
001DO_S5.RAW (F023759)	Isoleucyl-tRNA synthetase, cytoplasmic OS=Homo sapiens GN=IARS PE=1 SV=2	SYIC_HUMAN	uniprot_sprot_20110606.fasta	144502	1	22	25	25	0.00968	0.225	LFLNETQTQEITEDIPVK	K	T	0.95	92	25	83.6	0	1	0	0	2	2118.1	1227	1244	TRUE
001DO_S5.RAW (F023759)	Isoleucyl-tRNA synthetase, cytoplasmic OS=Homo sapiens GN=IARS PE=1 SV=2	SYIC_HUMAN	uniprot_sprot_20110606.fasta	144502	1	22	25	25	0.00968	0.225	LLILMEAR	R	L	0.95	40.3	25	26.4	0	1	0	0	2	974.571	255	262	TRUE
001DO_S5.RAW (F023759)	Isoleucyl-tRNA synthetase, cytoplasmic OS=Homo sapiens GN=IARS PE=1 SV=2	SYIC_HUMAN	uniprot_sprot_20110606.fasta	144502	1	22	25	25	0.00968	0.225	LQKEEEIEFLYNENTVR	R	E	0.95	25.1	25	25.1	0	0	1	0	2	2154.07	670	686	TRUE
001DO_S5.RAW (F023759)	Isoleucyl-tRNA synthetase, cytoplasmic OS=Homo sapiens GN=IARS PE=1 SV=2	SYIC_HUMAN	uniprot_sprot_20110606.fasta	144502	1	22	25	25	0.00968	0.225	LYLINSPVVR	R	A	0.95	57.5	25	49.7	0	1	0	0	2	1173.7	625	634	TRUE
001DO_S5.RAW (F023759)	Isoleucyl-tRNA synthetase, cytoplasmic OS=Homo sapiens GN=IARS PE=1 SV=2	SYIC_HUMAN	uniprot_sprot_20110606.fasta	144502	1	22	25	25	0.00968	0.225	NTELAVFHDETEIQNQTDLLSLSGK	K	T	0.95	44	25	42.9	0	0	1	0	2	2802.38	1126	1150	TRUE
001DO_S5.RAW (F023759)	Isoleucyl-tRNA synthetase, cytoplasmic OS=Homo sapiens GN=IARS PE=1 SV=2	SYIC_HUMAN	uniprot_sprot_20110606.fasta	144502	1	22	25	25	0.00968	0.225	QLSSEELEQFQK	K	T	0.95	70.2	25	63.1	0	1	0	0	2	1465.72	918	929	TRUE
001DO_S5.RAW (F023759)	Isoleucyl-tRNA synthetase, cytoplasmic OS=Homo sapiens GN=IARS PE=1 SV=2	SYIC_HUMAN	uniprot_sprot_20110606.fasta	144502	1	22	25	25	0.00968	0.225	SVVTSIFGVK	K	N	0.95	47.8	25	40.6	0	1	0	0	2	1036.6	1116	1125	TRUE
001DO_S5.RAW (F023759)	Isoleucyl-tRNA synthetase, cytoplasmic OS=Homo sapiens GN=IARS PE=1 SV=2	SYIC_HUMAN	uniprot_sprot_20110606.fasta	144502	1	22	25	25	0.00968	0.225	TESAVSQMQSVIELGR	K	V	0.95	92.8	25	88.6	0	2	0	0	2	1750.86	818	833	TRUE
001DO_S5.RAW (F023759)	Isoleucyl-tRNA synthetase, cytoplasmic OS=Homo sapiens GN=IARS PE=1 SV=2	SYIC_HUMAN	uniprot_sprot_20110606.fasta	144502	1	22	25	25	0.00968	0.225	TVYVSVLPTTADF	K	-	0.95	30.6	25	29.4	0	1	0	0	2	1412.73	1250	1262	TRUE
001DO_S5.RAW (F023759)	Isoleucyl-tRNA synthetase, cytoplasmic OS=Homo sapiens GN=IARS PE=1 SV=2	SYIC_HUMAN	uniprot_sprot_20110606.fasta	144502	1	22	25	25	0.00968	0.225	VENMVDQLLR	R	N	0.95	53	25.1	44.5	0	2	0	0	2	1216.64	419	428	TRUE
001DO_S5.RAW (F023759)	Isoleucyl-tRNA synthetase, cytoplasmic OS=Homo sapiens GN=IARS PE=1 SV=2	SYIC_HUMAN	uniprot_sprot_20110606.fasta	144502	1	22	25	25	0.00968	0.225	VLIDPVSVQDK	K	D	0.95	28.2	25	25.3	0	1	0	0	2	1212.68	786	796	TRUE
001DO_S5.RAW (F023759)	Isoleucyl-tRNA synthetase, cytoplasmic OS=Homo sapiens GN=IARS PE=1 SV=2	SYIC_HUMAN	uniprot_sprot_20110606.fasta	144502	1	22	25	25	0.00968	0.225	WIDFDNDYK	R	T	0.95	30.3	25	26.1	0	1	0	0	2	1215.53	141	149	TRUE
001DO_S5.RAW (F023759)	Isoleucyl-tRNA synthetase, cytoplasmic OS=Homo sapiens GN=IARS PE=1 SV=2	SYIC_HUMAN	uniprot_sprot_20110606.fasta	144502	1	22	25	25	0.00968	0.225	YIIEELNVR	K	K	0.95	41.3	25	12.2	0	1	0	0	2	1148.63	869	877	TRUE
001DO_S5.RAW (F023759)	DNA endonuclease RBBP8 OS=Homo sapiens GN=RBBP8 PE=1 SV=2	COM1_HUMAN	uniprot_sprot_20110606.fasta	101944	1	5	5	5	0.00194	0.0658	AFVEPYFK	K	G	0.95	25.3	25	16.6	0	1	0	0	2	1000.51	775	782	TRUE
001DO_S5.RAW (F023759)	DNA endonuclease RBBP8 OS=Homo sapiens GN=RBBP8 PE=1 SV=2	COM1_HUMAN	uniprot_sprot_20110606.fasta	101944	1	5	5	5	0.00194	0.0658	ESLETENVLDDIK	R	S	0.95	70.2	25	63.2	0	1	0	0	2	1504.74	592	604	TRUE
001DO_S5.RAW (F023759)	DNA endonuclease RBBP8 OS=Homo sapiens GN=RBBP8 PE=1 SV=2	COM1_HUMAN	uniprot_sprot_20110606.fasta	101944	1	5	5	5	0.00194	0.0658	LITELMNER	K	N	0.95	25.4	25	7.95	0	1	0	0	2	1134.58	116	124	TRUE
001DO_S5.RAW (F023759)	DNA endonuclease RBBP8 OS=Homo sapiens GN=RBBP8 PE=1 SV=2	COM1_HUMAN	uniprot_sprot_20110606.fasta	101944	1	5	5	5	0.00194	0.0658	NISESLGEQNR	K	T	0.95	48.5	25	36.8	0	1	0	0	2	1246.6	411	421	TRUE
001DO_S5.RAW (F023759)	DNA endonuclease RBBP8 OS=Homo sapiens GN=RBBP8 PE=1 SV=2	COM1_HUMAN	uniprot_sprot_20110606.fasta	101944	1	5	5	5	0.00194	0.0658	SGLDLNTSLSPSLLQPGK	K	K	0.95	36.9	25	36.9	0	1	0	0	2	1826.99	338	355	TRUE
001DO_S5.RAW (F023759)	Minor histocompatibility protein HA-1 OS=Homo sapiens GN=HMHA1 PE=1 SV=2	HMHA1_HUMAN	uniprot_sprot_20110606.fasta	124615	1	27	38	51	0.0198	0.32	AEEEQAGSAPGAGSTATK	K	T	0.95	41.2	25	41.2	0	2	0	0	2	1661.76	426	443	TRUE
001DO_S5.RAW (F023759)	Minor histocompatibility protein HA-1 OS=Homo sapiens GN=HMHA1 PE=1 SV=2	HMHA1_HUMAN	uniprot_sprot_20110606.fasta	124615	1	27	38	51	0.0198	0.32	AFHYESNNDLEK	K	Q	0.95	32.8	25	20.8	0	1	0	0	2	1466.65	189	200	TRUE
001DO_S5.RAW (F023759)	Minor histocompatibility protein HA-1 OS=Homo sapiens GN=HMHA1 PE=1 SV=2	HMHA1_HUMAN	uniprot_sprot_20110606.fasta	124615	1	27	38	51	0.0198	0.32	AFHYESNNDLEKQEFEK	K	A	0.95	22.1	25	22.1	0	0	1	0	2	2127.96	189	205	TRUE
001DO_S5.RAW (F023759)	Minor histocompatibility protein HA-1 OS=Homo sapiens GN=HMHA1 PE=1 SV=2	HMHA1_HUMAN	uniprot_sprot_20110606.fasta	124615	1	27	38	51	0.0198	0.32	AGSPSPQPSGELPR	R	K	0.95	50.8	25	47.1	0	2	0	0	2	1379.69	21	34	TRUE
001DO_S5.RAW (F023759)	Minor histocompatibility protein HA-1 OS=Homo sapiens GN=HMHA1 PE=1 SV=2	HMHA1_HUMAN	uniprot_sprot_20110606.fasta	124615	1	27	38	51	0.0198	0.32	ASLQYLLR	R	H	0.95	64.3	25	50.4	0	1	0	0	2	963.562	904	911	TRUE
001DO_S5.RAW (F023759)	Minor histocompatibility protein HA-1 OS=Homo sapiens GN=HMHA1 PE=1 SV=2	HMHA1_HUMAN	uniprot_sprot_20110606.fasta	124615	1	27	38	51	0.0198	0.32	DDLLEAR	R	R	0.95	38.5	25	17.7	0	1	0	0	2	831.421	140	146	TRUE
001DO_S5.RAW (F023759)	Minor histocompatibility protein HA-1 OS=Homo sapiens GN=HMHA1 PE=1 SV=2	HMHA1_HUMAN	uniprot_sprot_20110606.fasta	124615	1	27	38	51	0.0198	0.32	DGADAVFPGPSLEPPAGSSGVK	K	A	0.95	35.3	25.2	32.1	0	1	0	0	2	2055	36	57	TRUE
001DO_S5.RAW (F023759)	Minor histocompatibility protein HA-1 OS=Homo sapiens GN=HMHA1 PE=1 SV=2	HMHA1_HUMAN	uniprot_sprot_20110606.fasta	124615	1	27	38	51	0.0198	0.32	DLISYLEK	K	R	0.95	28	25	0	0	1	0	0	2	980.53	298	305	TRUE
001DO_S5.RAW (F023759)	Minor histocompatibility protein HA-1 OS=Homo sapiens GN=HMHA1 PE=1 SV=2	HMHA1_HUMAN	uniprot_sprot_20110606.fasta	124615	1	27	38	51	0.0198	0.32	DQEPDVHYDFEPHVSANAWSPVMR	R	A	0.95	46.4	25	46.4	0	0	2	1	2	2826.26	550	573	TRUE
001DO_S5.RAW (F023759)	Minor histocompatibility protein HA-1 OS=Homo sapiens GN=HMHA1 PE=1 SV=2	HMHA1_HUMAN	uniprot_sprot_20110606.fasta	124615	1	27	38	51	0.0198	0.32	ELVELSQASPHDISNVLK	K	L	0.95	102	25	96.3	0	1	1	0	2	1979.04	817	834	TRUE
001DO_S5.RAW (F023759)	Minor histocompatibility protein HA-1 OS=Homo sapiens GN=HMHA1 PE=1 SV=2	HMHA1_HUMAN	uniprot_sprot_20110606.fasta	124615	1	27	38	51	0.0198	0.32	GRQDGSESEAVAVALAGR	R	L	0.95	86.8	25	82.8	0	1	1	0	2	1772.89	873	890	TRUE
001DO_S5.RAW (F023759)	Minor histocompatibility protein HA-1 OS=Homo sapiens GN=HMHA1 PE=1 SV=2	HMHA1_HUMAN	uniprot_sprot_20110606.fasta	124615	1	27	38	51	0.0198	0.32	HASAAGFPLSGAASWTLGR	R	S	0.95	95.8	25	93.6	0	2	2	0	2	1856.94	71	89	TRUE
001DO_S5.RAW (F023759)	Minor histocompatibility protein HA-1 OS=Homo sapiens GN=HMHA1 PE=1 SV=2	HMHA1_HUMAN	uniprot_sprot_20110606.fasta	124615	1	27	38	51	0.0198	0.32	KDGADAVFPGPSLEPPAGSSGVK	R	A	0.95	60.6	25	60.3	0	1	2	0	2	2183.1	35	57	TRUE
001DO_S5.RAW (F023759)	Minor histocompatibility protein HA-1 OS=Homo sapiens GN=HMHA1 PE=1 SV=2	HMHA1_HUMAN	uniprot_sprot_20110606.fasta	124615	1	27	38	51	0.0198	0.32	KLQEAESNLR	R	K	0.95	25.6	25	17.8	0	1	0	0	2	1187.64	394	403	TRUE
001DO_S5.RAW (F023759)	Minor histocompatibility protein HA-1 OS=Homo sapiens GN=HMHA1 PE=1 SV=2	HMHA1_HUMAN	uniprot_sprot_20110606.fasta	124615	1	27	38	51	0.0198	0.32	LQLFGQDFSHAAR	R	S	0.95	68.8	25	62.6	0	1	2	0	2	1489.75	756	768	TRUE
001DO_S5.RAW (F023759)	Minor histocompatibility protein HA-1 OS=Homo sapiens GN=HMHA1 PE=1 SV=2	HMHA1_HUMAN	uniprot_sprot_20110606.fasta	124615	1	27	38	51	0.0198	0.32	LYDPGQQYASHVR	K	Q	0.95	81.3	25	74.2	0	1	2	0	2	1533.74	533	545	TRUE
001DO_S5.RAW (F023759)	Minor histocompatibility protein HA-1 OS=Homo sapiens GN=HMHA1 PE=1 SV=2	HMHA1_HUMAN	uniprot_sprot_20110606.fasta	124615	1	27	38	51	0.0198	0.32	LYHELVGLAK	R	D	0.95	42.8	25	33	0	1	0	0	2	1142.66	849	858	TRUE
001DO_S5.RAW (F023759)	Minor histocompatibility protein HA-1 OS=Homo sapiens GN=HMHA1 PE=1 SV=2	HMHA1_HUMAN	uniprot_sprot_20110606.fasta	124615	1	27	38	51	0.0198	0.32	NKAEEAMATYR	K	T	0.95	55.4	25	43.4	0	1	0	0	2	1283.6	457	467	TRUE
001DO_S5.RAW (F023759)	Minor histocompatibility protein HA-1 OS=Homo sapiens GN=HMHA1 PE=1 SV=2	HMHA1_HUMAN	uniprot_sprot_20110606.fasta	124615	1	27	38	51	0.0198	0.32	QDGSESEAVAVALAGR	R	L	0.95	106	25	97.8	0	1	1	0	2	1559.77	875	890	TRUE
001DO_S5.RAW (F023759)	Minor histocompatibility protein HA-1 OS=Homo sapiens GN=HMHA1 PE=1 SV=2	HMHA1_HUMAN	uniprot_sprot_20110606.fasta	124615	1	27	38	51	0.0198	0.32	QIQEVIR	R	Q	0.95	31.7	25	15.1	0	1	0	0	2	885.515	490	496	TRUE
001DO_S5.RAW (F023759)	Minor histocompatibility protein HA-1 OS=Homo sapiens GN=HMHA1 PE=1 SV=2	HMHA1_HUMAN	uniprot_sprot_20110606.fasta	124615	1	27	38	51	0.0198	0.32	QLPEPLISFR	R	L	0.95	32	25	22.8	0	1	0	0	2	1199.68	839	848	TRUE
001DO_S5.RAW (F023759)	Minor histocompatibility protein HA-1 OS=Homo sapiens GN=HMHA1 PE=1 SV=2	HMHA1_HUMAN	uniprot_sprot_20110606.fasta	124615	1	27	38	51	0.0198	0.32	RTTLEMEFAK	K	G	0.95	28.1	25	17.4	0	2	0	0	2	1225.62	306	315	TRUE
001DO_S5.RAW (F023759)	Minor histocompatibility protein HA-1 OS=Homo sapiens GN=HMHA1 PE=1 SV=2	HMHA1_HUMAN	uniprot_sprot_20110606.fasta	124615	1	27	38	51	0.0198	0.32	SPLTAASPGELPTEGAGPDVVEDISHLLADVAR	R	F	0.95	54.3	25	52.7	0	0	1	0	2	3284.66	93	125	TRUE
001DO_S5.RAW (F023759)	Minor histocompatibility protein HA-1 OS=Homo sapiens GN=HMHA1 PE=1 SV=2	HMHA1_HUMAN	uniprot_sprot_20110606.fasta	124615	1	27	38	51	0.0198	0.32	SWPLSISDSDSGLDPGPGAGDFK	K	K	0.95	71.5	25	70.1	0	2	0	0	2	2305.06	619	641	TRUE
001DO_S5.RAW (F023759)	Minor histocompatibility protein HA-1 OS=Homo sapiens GN=HMHA1 PE=1 SV=2	HMHA1_HUMAN	uniprot_sprot_20110606.fasta	124615	1	27	38	51	0.0198	0.32	TTLEMEFAK	R	G	0.95	25.3	25	25.3	0	1	0	0	2	1069.52	307	315	TRUE
001DO_S5.RAW (F023759)	Minor histocompatibility protein HA-1 OS=Homo sapiens GN=HMHA1 PE=1 SV=2	HMHA1_HUMAN	uniprot_sprot_20110606.fasta	124615	1	27	38	51	0.0198	0.32	VIETLIVHYGLVFEEEPEETPGGQDESSNQR	R	A	0.95	29.1	25	24.6	0	0	1	0	2	3501.67	962	992	TRUE
001DO_S5.RAW (F023759)	Minor histocompatibility protein HA-1 OS=Homo sapiens GN=HMHA1 PE=1 SV=2	HMHA1_HUMAN	uniprot_sprot_20110606.fasta	124615	1	27	38	51	0.0198	0.32	YPLLNTVETLTAAGTLIAK	K	V	0.95	102	25	101	0	5	2	0	2	1989.13	168	186	TRUE
001DO_S5.RAW (F023759)	Zinc finger protein 318 OS=Homo sapiens GN=ZNF318 PE=1 SV=2	ZN318_HUMAN	uniprot_sprot_20110606.fasta	251116	1	5	5	5	0.00194	0.0272	ASSLPSSAPAVK	K	L	0.95	31.2	25	4.98	0	1	0	0	2	1114.61	567	578	TRUE
001DO_S5.RAW (F023759)	Zinc finger protein 318 OS=Homo sapiens GN=ZNF318 PE=1 SV=2	ZN318_HUMAN	uniprot_sprot_20110606.fasta	251116	1	5	5	5	0.00194	0.0272	ILSMLADSTSTQEK	R	R	0.95	35.9	25	34	0	1	0	0	2	1539.76	510	523	TRUE
001DO_S5.RAW (F023759)	Zinc finger protein 318 OS=Homo sapiens GN=ZNF318 PE=1 SV=2	ZN318_HUMAN	uniprot_sprot_20110606.fasta	251116	1	5	5	5	0.00194	0.0272	LESLEETNPEYAK	K	I	0.95	59.4	25	57.4	0	1	0	0	2	1522.73	579	591	TRUE
001DO_S5.RAW (F023759)	Zinc finger protein 318 OS=Homo sapiens GN=ZNF318 PE=1 SV=2	ZN318_HUMAN	uniprot_sprot_20110606.fasta	251116	1	5	5	5	0.00194	0.0272	QAGLAVVLETER	R	R	0.95	55.2	25	52.3	0	1	0	0	2	1285.71	1183	1194	TRUE
001DO_S5.RAW (F023759)	Zinc finger protein 318 OS=Homo sapiens GN=ZNF318 PE=1 SV=2	ZN318_HUMAN	uniprot_sprot_20110606.fasta	251116	1	5	5	5	0.00194	0.0272	YVDENPLYEER	K	R	0.95	64	25	57.3	0	1	0	0	2	1426.65	1167	1177	TRUE
001DO_S5.RAW (F023759)	Enhancer of mRNA-decapping protein 4 OS=Homo sapiens GN=EDC4 PE=1 SV=1	EDC4_HUMAN	uniprot_sprot_20110606.fasta	151662	1	7	7	7	0.00271	0.0714	AAADTLQGPMQAAYR	R	E	0.95	72.1	25	72.1	0	1	0	0	2	1579.75	1101	1115	TRUE
001DO_S5.RAW (F023759)	Enhancer of mRNA-decapping protein 4 OS=Homo sapiens GN=EDC4 PE=1 SV=1	EDC4_HUMAN	uniprot_sprot_20110606.fasta	151662	1	7	7	7	0.00271	0.0714	DSQDASAEQSDHDDEVASLASASGGFGTK	R	V	0.95	37.7	25	37.7	0	0	1	0	2	2882.22	870	898	TRUE
001DO_S5.RAW (F023759)	Enhancer of mRNA-decapping protein 4 OS=Homo sapiens GN=EDC4 PE=1 SV=1	EDC4_HUMAN	uniprot_sprot_20110606.fasta	151662	1	7	7	7	0.00271	0.0714	EPVLAQLR	R	G	0.95	36.6	25	29.8	0	1	0	0	2	925.547	1168	1175	TRUE
001DO_S5.RAW (F023759)	Enhancer of mRNA-decapping protein 4 OS=Homo sapiens GN=EDC4 PE=1 SV=1	EDC4_HUMAN	uniprot_sprot_20110606.fasta	151662	1	7	7	7	0.00271	0.0714	FLITGADQNR	R	E	0.95	59.7	25	50.8	0	1	0	0	2	1134.59	369	378	TRUE
001DO_S5.RAW (F023759)	Enhancer of mRNA-decapping protein 4 OS=Homo sapiens GN=EDC4 PE=1 SV=1	EDC4_HUMAN	uniprot_sprot_20110606.fasta	151662	1	7	7	7	0.00271	0.0714	GLLPGLLPAPADK	R	L	0.95	42.2	25	33.4	0	1	0	0	2	1261.75	679	691	TRUE
001DO_S5.RAW (F023759)	Enhancer of mRNA-decapping protein 4 OS=Homo sapiens GN=EDC4 PE=1 SV=1	EDC4_HUMAN	uniprot_sprot_20110606.fasta	151662	1	7	7	7	0.00271	0.0714	HSQEELLQR	R	L	0.95	29.9	25	29.5	0	1	0	0	2	1139.58	966	974	TRUE
001DO_S5.RAW (F023759)	Enhancer of mRNA-decapping protein 4 OS=Homo sapiens GN=EDC4 PE=1 SV=1	EDC4_HUMAN	uniprot_sprot_20110606.fasta	151662	1	7	7	7	0.00271	0.0714	SLEPMAGQLSNSVATK	R	L	0.95	40.8	25	36.1	0	1	0	0	2	1648.82	1058	1073	TRUE
001DO_S5.RAW (F023759)	Serine/threonine-protein kinase Nek9 OS=Homo sapiens GN=NEK9 PE=1 SV=2	NEK9_HUMAN	uniprot_sprot_20110606.fasta	107170	1	5	5	5	0.00194	0.0797	AGGGAAEQEELHYIPIR	R	V	0.95	28.9	25	25.5	0	0	1	0	2	1810.91	40	56	TRUE
001DO_S5.RAW (F023759)	Serine/threonine-protein kinase Nek9 OS=Homo sapiens GN=NEK9 PE=1 SV=2	NEK9_HUMAN	uniprot_sprot_20110606.fasta	107170	1	5	5	5	0.00194	0.0797	LGINLLGGPLGGK	R	Q	0.95	52.2	25	52.2	0	1	0	0	2	1208.74	638	650	TRUE
001DO_S5.RAW (F023759)	Serine/threonine-protein kinase Nek9 OS=Homo sapiens GN=NEK9 PE=1 SV=2	NEK9_HUMAN	uniprot_sprot_20110606.fasta	107170	1	5	5	5	0.00194	0.0797	LGLDSEEDYYTPQK	R	V	0.95	68.3	25	68.3	0	1	0	0	2	1657.76	512	525	TRUE
001DO_S5.RAW (F023759)	Serine/threonine-protein kinase Nek9 OS=Homo sapiens GN=NEK9 PE=1 SV=2	NEK9_HUMAN	uniprot_sprot_20110606.fasta	107170	1	5	5	5	0.00194	0.0797	SSTVTEAPIAVVTSR	R	T	0.95	64.7	25	61.7	0	1	0	0	2	1517.82	331	345	TRUE
001DO_S5.RAW (F023759)	Serine/threonine-protein kinase Nek9 OS=Homo sapiens GN=NEK9 PE=1 SV=2	NEK9_HUMAN	uniprot_sprot_20110606.fasta	107170	1	5	5	5	0.00194	0.0797	VASEAPLEHKPQVEASSPR	K	L	0.95	27.3	25	27.3	0	0	1	0	2	2032.05	853	871	TRUE
001DO_S5.RAW (F023759)	ATP-dependent RNA helicase A OS=Homo sapiens GN=DHX9 PE=1 SV=4	DHX9_HUMAN	uniprot_sprot_20110606.fasta	140962	1	9	10	10	0.00387	0.0866	AAMEALVVEVTK	R	Q	0.95	67.8	25	60.4	0	2	0	0	2	1260.69	1105	1116	TRUE
001DO_S5.RAW (F023759)	ATP-dependent RNA helicase A OS=Homo sapiens GN=DHX9 PE=1 SV=4	DHX9_HUMAN	uniprot_sprot_20110606.fasta	140962	1	9	10	10	0.00387	0.0866	DINTDFLLVVLR	R	D	0.95	42.9	25	42.9	0	1	0	0	2	1417.81	517	528	TRUE
001DO_S5.RAW (F023759)	ATP-dependent RNA helicase A OS=Homo sapiens GN=DHX9 PE=1 SV=4	DHX9_HUMAN	uniprot_sprot_20110606.fasta	140962	1	9	10	10	0.00387	0.0866	DVVQAYPEVR	R	I	0.95	41.5	25	38.7	0	1	0	0	2	1175.61	529	538	TRUE
001DO_S5.RAW (F023759)	ATP-dependent RNA helicase A OS=Homo sapiens GN=DHX9 PE=1 SV=4	DHX9_HUMAN	uniprot_sprot_20110606.fasta	140962	1	9	10	10	0.00387	0.0866	GISHVIVDEIHER	R	D	0.95	55.4	25	50	0	0	1	0	2	1503.79	504	516	TRUE
001DO_S5.RAW (F023759)	ATP-dependent RNA helicase A OS=Homo sapiens GN=DHX9 PE=1 SV=4	DHX9_HUMAN	uniprot_sprot_20110606.fasta	140962	1	9	10	10	0.00387	0.0866	GMTLVTPLQLLLFASK	K	K	0.95	30.4	25	30.4	0	1	0	0	2	1748	1058	1073	TRUE
001DO_S5.RAW (F023759)	ATP-dependent RNA helicase A OS=Homo sapiens GN=DHX9 PE=1 SV=4	DHX9_HUMAN	uniprot_sprot_20110606.fasta	140962	1	9	10	10	0.00387	0.0866	ISAVSVAER	R	V	0.95	37.3	25.3	27	0	1	0	0	2	931.521	448	456	TRUE
001DO_S5.RAW (F023759)	ATP-dependent RNA helicase A OS=Homo sapiens GN=DHX9 PE=1 SV=4	DHX9_HUMAN	uniprot_sprot_20110606.fasta	140962	1	9	10	10	0.00387	0.0866	LGGIGQFLAK	R	A	0.95	30.7	25	18.6	0	1	0	0	2	1003.59	810	819	TRUE
001DO_S5.RAW (F023759)	ATP-dependent RNA helicase A OS=Homo sapiens GN=DHX9 PE=1 SV=4	DHX9_HUMAN	uniprot_sprot_20110606.fasta	140962	1	9	10	10	0.00387	0.0866	TTQVPQFILDDFIQNDR	K	A	0.95	33.2	25	32.4	0	1	0	0	2	2050.02	418	434	TRUE
001DO_S5.RAW (F023759)	ATP-dependent RNA helicase A OS=Homo sapiens GN=DHX9 PE=1 SV=4	DHX9_HUMAN	uniprot_sprot_20110606.fasta	140962	1	9	10	10	0.00387	0.0866	YPSPFFVFGEK	K	I	0.95	31.6	25	24.9	0	1	0	0	2	1317.65	1038	1048	TRUE
001_DO_S6 (F023826)	Aldehyde dehydrogenase family 16 member A1 OS=Homo sapiens GN=ALDH16A1 PE=1 SV=2	A16A1_HUMAN	uniprot_sprot_20120215.fasta	85126.8	1	6	6	6	0.00252	0.105	AAEAEVELSAR	K	R	0.95	56.3	25	33.5	0	1	0	0	2	1145.58	619	629	TRUE
001_DO_S6 (F023826)	Aldehyde dehydrogenase family 16 member A1 OS=Homo sapiens GN=ALDH16A1 PE=1 SV=2	A16A1_HUMAN	uniprot_sprot_20120215.fasta	85126.8	1	6	6	6	0.00252	0.105	AALLWALAAALER	R	R	0.95	85	25	85	0	1	0	0	2	1368.8	589	601	TRUE
001_DO_S6 (F023826)	Aldehyde dehydrogenase family 16 member A1 OS=Homo sapiens GN=ALDH16A1 PE=1 SV=2	A16A1_HUMAN	uniprot_sprot_20120215.fasta	85126.8	1	6	6	6	0.00252	0.105	AWDQEAEGAGPELGLR	R	V	0.95	75.7	25	63.8	0	1	0	0	2	1698.81	774	789	TRUE
001_DO_S6 (F023826)	Aldehyde dehydrogenase family 16 member A1 OS=Homo sapiens GN=ALDH16A1 PE=1 SV=2	A16A1_HUMAN	uniprot_sprot_20120215.fasta	85126.8	1	6	6	6	0.00252	0.105	GAVEAAHQAFPGWAGQSPGAR	R	A	0.95	43.2	25	43.2	0	0	1	0	2	2065	568	588	TRUE
001_DO_S6 (F023826)	Aldehyde dehydrogenase family 16 member A1 OS=Homo sapiens GN=ALDH16A1 PE=1 SV=2	A16A1_HUMAN	uniprot_sprot_20120215.fasta	85126.8	1	6	6	6	0.00252	0.105	GLDGAVDMGAR	R	G	0.95	78.2	25	66.2	0	1	0	0	2	1077.5	335	345	TRUE
001_DO_S6 (F023826)	Aldehyde dehydrogenase family 16 member A1 OS=Homo sapiens GN=ALDH16A1 PE=1 SV=2	A16A1_HUMAN	uniprot_sprot_20120215.fasta	85126.8	1	6	6	6	0.00252	0.105	LLWTLESLVTGR	R	A	0.95	92.5	25	83.5	0	1	0	0	2	1387.79	118	129	TRUE
001_DO_S6 (F023826)	Heat shock protein HSP 90-beta OS=Homo sapiens GN=HSP90AB1 PE=1 SV=4	HS90B_HUMAN	uniprot_sprot_20110606.fasta	83267.3	1	20	23	25	0.0105	0.373	ADLINNLGTIAK	K	S	0.95	63.9	25	53.2	0	1	0	0	2	1242.71	96	107	TRUE	HS90A_HUMAN
001_DO_S6 (F023826)	Heat shock protein HSP 90-beta OS=Homo sapiens GN=HSP90AB1 PE=1 SV=4	HS90B_HUMAN	uniprot_sprot_20110606.fasta	83267.3	1	20	23	25	0.0105	0.373	EDQTEYLEER	K	R	0.95	47.2	25	38	0	1	0	0	2	1311.57	187	196	TRUE	HS90A_HUMAN
001_DO_S6 (F023826)	Heat shock protein HSP 90-beta OS=Homo sapiens GN=HSP90AB1 PE=1 SV=4	HS90B_HUMAN	uniprot_sprot_20110606.fasta	83267.3	1	20	23	25	0.0105	0.373	ELISNASDALDK	R	I	0.95	84.4	25	74.9	0	1	0	0	2	1275.64	42	53	TRUE
001_DO_S6 (F023826)	Heat shock protein HSP 90-beta OS=Homo sapiens GN=HSP90AB1 PE=1 SV=4	HS90B_HUMAN	uniprot_sprot_20110606.fasta	83267.3	1	20	23	25	0.0105	0.373	EQVANSAFVER	K	V	0.95	59.4	25	55.3	0	1	0	0	2	1249.62	492	502	TRUE
001_DO_S6 (F023826)	Heat shock protein HSP 90-beta OS=Homo sapiens GN=HSP90AB1 PE=1 SV=4	HS90B_HUMAN	uniprot_sprot_20110606.fasta	83267.3	1	20	23	25	0.0105	0.373	FYEAFSK	K	N	0.95	35.7	25	34.3	0	1	0	0	2	891.425	429	435	TRUE
001_DO_S6 (F023826)	Heat shock protein HSP 90-beta OS=Homo sapiens GN=HSP90AB1 PE=1 SV=4	HS90B_HUMAN	uniprot_sprot_20110606.fasta	83267.3	1	20	23	25	0.0105	0.373	GVVDSEDLPLNISR	R	E	0.95	80.3	25	0	0	1	0	0	2	1513.79	379	392	TRUE	HS90A_HUMAN
001_DO_S6 (F023826)	Heat shock protein HSP 90-beta OS=Homo sapiens GN=HSP90AB1 PE=1 SV=4	HS90B_HUMAN	uniprot_sprot_20110606.fasta	83267.3	1	20	23	25	0.0105	0.373	HFSVEGQLEFR	K	A	0.95	62.7	25	60.4	0	1	0	0	2	1348.66	320	330	TRUE	HS90A_HUMAN
001_DO_S6 (F023826)	Heat shock protein HSP 90-beta OS=Homo sapiens GN=HSP90AB1 PE=1 SV=4	HS90B_HUMAN	uniprot_sprot_20110606.fasta	83267.3	1	20	23	25	0.0105	0.373	HNDDEQYAWESSAGGSFTVR	K	A	0.95	132	25	132	0	2	0	0	2	2255.96	149	168	TRUE	HS90A_HUMAN
001_DO_S6 (F023826)	Heat shock protein HSP 90-beta OS=Homo sapiens GN=HSP90AB1 PE=1 SV=4	HS90B_HUMAN	uniprot_sprot_20110606.fasta	83267.3	1	20	23	25	0.0105	0.373	HSQFIGYPITLYLEK	K	E	0.95	80.4	25	0	0	1	0	0	2	1808.96	205	219	TRUE
001_DO_S6 (F023826)	Heat shock protein HSP 90-beta OS=Homo sapiens GN=HSP90AB1 PE=1 SV=4	HS90B_HUMAN	uniprot_sprot_20110606.fasta	83267.3	1	20	23	25	0.0105	0.373	IDIIPNPQER	K	T	0.95	48.1	25	41.1	0	1	0	0	2	1194.65	73	82	TRUE
001_DO_S6 (F023826)	Heat shock protein HSP 90-beta OS=Homo sapiens GN=HSP90AB1 PE=1 SV=4	HS90B_HUMAN	uniprot_sprot_20110606.fasta	83267.3	1	20	23	25	0.0105	0.373	KHLEINPDHPIVETLR	K	Q	0.95	40.5	25	26	0	0	0	1	2	1911.04	624	639	TRUE
001_DO_S6 (F023826)	Heat shock protein HSP 90-beta OS=Homo sapiens GN=HSP90AB1 PE=1 SV=4	HS90B_HUMAN	uniprot_sprot_20110606.fasta	83267.3	1	20	23	25	0.0105	0.373	LGLGIDEDEVAAEEPNAAVPDEIPPLEGDEDASR	K	M	0.95	83.2	25	82.9	0	2	0	0	2	3532.65	686	719	TRUE
001_DO_S6 (F023826)	Heat shock protein HSP 90-beta OS=Homo sapiens GN=HSP90AB1 PE=1 SV=4	HS90B_HUMAN	uniprot_sprot_20110606.fasta	83267.3	1	20	23	25	0.0105	0.373	NPDDITQEEYGEFYK	R	S	0.95	72	25	72	0	1	0	0	2	1847.8	292	306	TRUE
001_DO_S6 (F023826)	Heat shock protein HSP 90-beta OS=Homo sapiens GN=HSP90AB1 PE=1 SV=4	HS90B_HUMAN	uniprot_sprot_20110606.fasta	83267.3	1	20	23	25	0.0105	0.373	RAPFDLFENK	R	K	0.95	49.9	25	30.2	0	1	0	0	2	1236.64	338	347	TRUE
001_DO_S6 (F023826)	Heat shock protein HSP 90-beta OS=Homo sapiens GN=HSP90AB1 PE=1 SV=4	HS90B_HUMAN	uniprot_sprot_20110606.fasta	83267.3	1	20	23	25	0.0105	0.373	SIYYITGESK	K	E	0.948	28.6	25	15.5	0	1	0	0	2	1160.58	482	491	TRUE
001_DO_S6 (F023826)	Heat shock protein HSP 90-beta OS=Homo sapiens GN=HSP90AB1 PE=1 SV=4	HS90B_HUMAN	uniprot_sprot_20110606.fasta	83267.3	1	20	23	25	0.0105	0.373	SLTNDWEDHLAVK	K	H	0.95	76.3	25	69	0	1	1	0	2	1527.74	307	319	TRUE	HS90A_HUMAN
001_DO_S6 (F023826)	Heat shock protein HSP 90-beta OS=Homo sapiens GN=HSP90AB1 PE=1 SV=4	HS90B_HUMAN	uniprot_sprot_20110606.fasta	83267.3	1	20	23	25	0.0105	0.373	TLTLVDTGIGMTK	R	A	0.95	86.6	25	0	0	1	0	0	2	1365.73	83	95	TRUE	HS90A_HUMAN
001_DO_S6 (F023826)	Heat shock protein HSP 90-beta OS=Homo sapiens GN=HSP90AB1 PE=1 SV=4	HS90B_HUMAN	uniprot_sprot_20110606.fasta	83267.3	1	20	23	25	0.0105	0.373	YESLTDPSK	R	L	0.95	45.3	25	41.3	0	1	0	0	2	1039.49	56	64	TRUE	HS90A_HUMAN
001_DO_S6 (F023826)	Heat shock protein HSP 90-beta OS=Homo sapiens GN=HSP90AB1 PE=1 SV=4	HS90B_HUMAN	uniprot_sprot_20110606.fasta	83267.3	1	20	23	25	0.0105	0.373	YHTSQSGDEMTSLSEYVSR	R	M	0.95	98.7	25	98.7	0	1	2	0	2	2192.94	457	475	TRUE
001_DO_S6 (F023826)	Heat shock protein HSP 90-beta OS=Homo sapiens GN=HSP90AB1 PE=1 SV=4	HS90B_HUMAN	uniprot_sprot_20110606.fasta	83267.3	1	20	23	25	0.0105	0.373	YIDQEELNK	K	T	0.95	48.2	25	31.2	0	1	0	0	2	1151.56	276	284	TRUE	HS90A_HUMAN
001_DO_S6 (F023826)	Eukaryotic translation initiation factor 2-alpha kinase 1 OS=Homo sapiens GN=EIF2AK1 PE=1 SV=2	E2AK1_HUMAN	uniprot_sprot_20120215.fasta	71107.1	1	6	6	6	0.00252	0.162	KREEEGDGAGAVAAPPAIDFPAEGPDPEYDESDVPAEIQVLK	R	E	0.95	107	25	102	0	0	0	1	2	4379.08	10	51	TRUE
001_DO_S6 (F023826)	Eukaryotic translation initiation factor 2-alpha kinase 1 OS=Homo sapiens GN=EIF2AK1 PE=1 SV=2	E2AK1_HUMAN	uniprot_sprot_20120215.fasta	71107.1	1	6	6	6	0.00252	0.162	NDESSSSSIIFAEPTPEK	K	E	0.95	112	25	112	0	1	0	0	2	1937.9	271	288	TRUE
001_DO_S6 (F023826)	Eukaryotic translation initiation factor 2-alpha kinase 1 OS=Homo sapiens GN=EIF2AK1 PE=1 SV=2	E2AK1_HUMAN	uniprot_sprot_20120215.fasta	71107.1	1	6	6	6	0.00252	0.162	NIFLHGPDQQVK	R	I	0.95	47.6	25	36.2	0	1	0	0	2	1395.74	447	458	TRUE
001_DO_S6 (F023826)	Eukaryotic translation initiation factor 2-alpha kinase 1 OS=Homo sapiens GN=EIF2AK1 PE=1 SV=2	E2AK1_HUMAN	uniprot_sprot_20120215.fasta	71107.1	1	6	6	6	0.00252	0.162	TGQLPESLR	R	K	0.95	28.8	25	19.6	0	1	0	0	2	1000.54	542	550	TRUE
001_DO_S6 (F023826)	Eukaryotic translation initiation factor 2-alpha kinase 1 OS=Homo sapiens GN=EIF2AK1 PE=1 SV=2	E2AK1_HUMAN	uniprot_sprot_20120215.fasta	71107.1	1	6	6	6	0.00252	0.162	YLNEFEELAILGK	R	G	0.95	66.7	25	52.9	0	1	0	0	2	1538.81	163	175	TRUE
001_DO_S6 (F023826)	Eukaryotic translation initiation factor 2-alpha kinase 1 OS=Homo sapiens GN=EIF2AK1 PE=1 SV=2	E2AK1_HUMAN	uniprot_sprot_20120215.fasta	71107.1	1	6	6	6	0.00252	0.162	YTTNLVIR	K	E	0.95	44.6	25	33.9	0	1	0	0	2	979.557	307	314	TRUE
001_DO_S6 (F023826)	Interleukin enhancer-binding factor 3 OS=Homo sapiens GN=ILF3 PE=1 SV=3	ILF3_HUMAN	uniprot_sprot_20120215.fasta	95338.9	1	7	7	7	0.00294	0.0984	AEPPQAMNALMR	K	L	0.95	28.9	25	25.5	0	1	0	0	2	1360.63	397	408	TRUE
001_DO_S6 (F023826)	Interleukin enhancer-binding factor 3 OS=Homo sapiens GN=ILF3 PE=1 SV=3	ILF3_HUMAN	uniprot_sprot_20120215.fasta	95338.9	1	7	7	7	0.00294	0.0984	AVSDWIDEQEK	K	G	0.95	42.2	25	34.9	0	1	0	0	2	1319.61	44	54	TRUE
001_DO_S6 (F023826)	Interleukin enhancer-binding factor 3 OS=Homo sapiens GN=ILF3 PE=1 SV=3	ILF3_HUMAN	uniprot_sprot_20120215.fasta	95338.9	1	7	7	7	0.00294	0.0984	EDITQSAQHALR	R	L	0.95	49.3	25	39.7	0	1	0	0	2	1368.69	312	323	TRUE
001_DO_S6 (F023826)	Interleukin enhancer-binding factor 3 OS=Homo sapiens GN=ILF3 PE=1 SV=3	ILF3_HUMAN	uniprot_sprot_20120215.fasta	95338.9	1	7	7	7	0.00294	0.0984	LNQLKPGLQYK	R	L	0.95	56.1	25	39.5	0	1	0	0	2	1301.76	409	419	TRUE
001_DO_S6 (F023826)	Interleukin enhancer-binding factor 3 OS=Homo sapiens GN=ILF3 PE=1 SV=3	ILF3_HUMAN	uniprot_sprot_20120215.fasta	95338.9	1	7	7	7	0.00294	0.0984	VLAGETLSVNDPPDVLDR	K	Q	0.95	90.5	25	78.2	0	1	0	0	2	1909.99	183	200	TRUE
001_DO_S6 (F023826)	Interleukin enhancer-binding factor 3 OS=Homo sapiens GN=ILF3 PE=1 SV=3	ILF3_HUMAN	uniprot_sprot_20120215.fasta	95338.9	1	7	7	7	0.00294	0.0984	VLGMDPLPSK	K	M	0.95	35.8	27.9	33.3	0	1	0	0	2	1072.57	333	342	TRUE
001_DO_S6 (F023826)	Interleukin enhancer-binding factor 3 OS=Homo sapiens GN=ILF3 PE=1 SV=3	ILF3_HUMAN	uniprot_sprot_20120215.fasta	95338.9	1	7	7	7	0.00294	0.0984	VLQDMGLPTGAEGR	K	D	0.95	55.6	25	55.6	0	1	0	0	2	1459.72	461	474	TRUE
001_DO_S6 (F023826)	Heat shock protein HSP 90-alpha OS=Homo sapiens GN=HSP90AA1 PE=1 SV=5	HS90A_HUMAN	uniprot_sprot_20110606.fasta	84663.2	1	5	5	5	0.0021	0.236	ADLINNLGTIAK	K	S	0.95	63.9	25	53.2	0	1	0	0	2	1242.71	101	112	FALSE	HS90B_HUMAN
001_DO_S6 (F023826)	Heat shock protein HSP 90-alpha OS=Homo sapiens GN=HSP90AA1 PE=1 SV=5	HS90A_HUMAN	uniprot_sprot_20110606.fasta	84663.2	1	5	5	5	0.0021	0.236	DQVANSAFVER	K	L	0.95	51.7	25	43.1	0	1	0	0	2	1235.6	500	510	TRUE
001_DO_S6 (F023826)	Heat shock protein HSP 90-alpha OS=Homo sapiens GN=HSP90AA1 PE=1 SV=5	HS90A_HUMAN	uniprot_sprot_20110606.fasta	84663.2	1	5	5	5	0.0021	0.236	EDQTEYLEER	K	R	0.95	47.2	25	38	0	1	0	0	2	1311.57	192	201	FALSE	HS90B_HUMAN
001_DO_S6 (F023826)	Heat shock protein HSP 90-alpha OS=Homo sapiens GN=HSP90AA1 PE=1 SV=5	HS90A_HUMAN	uniprot_sprot_20110606.fasta	84663.2	1	5	5	5	0.0021	0.236	ELISNSSDALDK	R	I	0.95	61.5	25	49.7	0	1	0	0	2	1291.64	47	58	TRUE
001_DO_S6 (F023826)	Heat shock protein HSP 90-alpha OS=Homo sapiens GN=HSP90AA1 PE=1 SV=5	HS90A_HUMAN	uniprot_sprot_20110606.fasta	84663.2	1	5	5	5	0.0021	0.236	GVVDSEDLPLNISR	R	E	0.95	80.3	25	0	0	1	0	0	2	1513.79	387	400	FALSE	HS90B_HUMAN
001_DO_S6 (F023826)	Heat shock protein HSP 90-alpha OS=Homo sapiens GN=HSP90AA1 PE=1 SV=5	HS90A_HUMAN	uniprot_sprot_20110606.fasta	84663.2	1	5	5	5	0.0021	0.236	HFSVEGQLEFR	K	A	0.95	62.7	25	60.4	0	1	0	0	2	1348.66	328	338	FALSE	HS90B_HUMAN
001_DO_S6 (F023826)	Heat shock protein HSP 90-alpha OS=Homo sapiens GN=HSP90AA1 PE=1 SV=5	HS90A_HUMAN	uniprot_sprot_20110606.fasta	84663.2	1	5	5	5	0.0021	0.236	HIYYITGETK	K	D	0.95	30.9	25	25.4	0	1	0	0	2	1224.63	490	499	TRUE
001_DO_S6 (F023826)	Heat shock protein HSP 90-alpha OS=Homo sapiens GN=HSP90AA1 PE=1 SV=5	HS90A_HUMAN	uniprot_sprot_20110606.fasta	84663.2	1	5	5	5	0.0021	0.236	HNDDEQYAWESSAGGSFTVR	K	T	0.95	132	25	132	0	2	0	0	2	2255.96	154	173	FALSE	HS90B_HUMAN
001_DO_S6 (F023826)	Heat shock protein HSP 90-alpha OS=Homo sapiens GN=HSP90AA1 PE=1 SV=5	HS90A_HUMAN	uniprot_sprot_20110606.fasta	84663.2	1	5	5	5	0.0021	0.236	NPDDITNEEYGEFYK	R	S	0.95	90.2	25	90.2	0	1	0	0	2	1833.78	300	314	TRUE
001_DO_S6 (F023826)	Heat shock protein HSP 90-alpha OS=Homo sapiens GN=HSP90AA1 PE=1 SV=5	HS90A_HUMAN	uniprot_sprot_20110606.fasta	84663.2	1	5	5	5	0.0021	0.236	SLTNDWEDHLAVK	K	H	0.95	76.3	25	69	0	1	1	0	2	1527.74	315	327	FALSE	HS90B_HUMAN
001_DO_S6 (F023826)	Heat shock protein HSP 90-alpha OS=Homo sapiens GN=HSP90AA1 PE=1 SV=5	HS90A_HUMAN	uniprot_sprot_20110606.fasta	84663.2	1	5	5	5	0.0021	0.236	TLTIVDTGIGMTK	R	A	0.95	86.6	25	0	0	1	0	0	2	1365.73	88	100	FALSE	HS90B_HUMAN
001_DO_S6 (F023826)	Heat shock protein HSP 90-alpha OS=Homo sapiens GN=HSP90AA1 PE=1 SV=5	HS90A_HUMAN	uniprot_sprot_20110606.fasta	84663.2	1	5	5	5	0.0021	0.236	YESLTDPSK	R	L	0.95	45.3	25	41.3	0	1	0	0	2	1039.49	61	69	FALSE	HS90B_HUMAN
001_DO_S6 (F023826)	Heat shock protein HSP 90-alpha OS=Homo sapiens GN=HSP90AA1 PE=1 SV=5	HS90A_HUMAN	uniprot_sprot_20110606.fasta	84663.2	1	5	5	5	0.0021	0.236	YIDQEELNK	K	T	0.95	48.2	25	31.2	0	1	0	0	2	1151.56	284	292	FALSE	HS90B_HUMAN
001_DO_S6 (F023826)	Heat shock protein HSP 90-alpha OS=Homo sapiens GN=HSP90AA1 PE=1 SV=5	HS90A_HUMAN	uniprot_sprot_20110606.fasta	84663.2	1	5	5	5	0.0021	0.236	YYTSASGDEMVSLK	R	D	0.95	82.7	25	73.5	0	1	0	0	2	1566.7	465	478	TRUE
001_DO_S6 (F023826)	Hornerin OS=Homo sapiens GN=HRNR PE=1 SV=2	HORN_HUMAN	uniprot_sprot_20110606.fasta	282373	1	5	5	6	0.00252	0.0495	GHYESGSGQTSGFGQHESGSGQSSGYSK	R	H	0.95	36	25	34.3	0	0	0	1	2	2790.16	336	363	TRUE
001_DO_S6 (F023826)	Hornerin OS=Homo sapiens GN=HRNR PE=1 SV=2	HORN_HUMAN	uniprot_sprot_20110606.fasta	282373	1	5	5	6	0.00252	0.0495	GPYESGSGHSSGLGHR	R	E	0.95	27.5	25	26.4	0	0	1	0	2	1584.71	1038	1053	TRUE
001_DO_S6 (F023826)	Hornerin OS=Homo sapiens GN=HRNR PE=1 SV=2	HORN_HUMAN	uniprot_sprot_20110606.fasta	282373	1	5	5	6	0.00252	0.0495	HGSGSGQSSSYGPYGSGSGWSSSR	R	G	0.95	88.2	25	88.2	0	0	1	0	2	2318.97	1954	1977	TRUE
001_DO_S6 (F023826)	Hornerin OS=Homo sapiens GN=HRNR PE=1 SV=2	HORN_HUMAN	uniprot_sprot_20110606.fasta	282373	1	5	5	6	0.00252	0.0495	HGSGSGQSSSYSPYGSGSGWSSSR	R	G	0.95	84.2	25	83.4	0	0	1	0	2	2348.98	1484	1507	TRUE
001_DO_S6 (F023826)	Hornerin OS=Homo sapiens GN=HRNR PE=1 SV=2	HORN_HUMAN	uniprot_sprot_20110606.fasta	282373	1	5	5	6	0.00252	0.0495	SSSSGQHGSGLGESSGFGHHESSSGQSSSYSQHGSGSGHSSGYGQHGSR	R	S	0.95	72.8	25	72.8	0	0	0	0	2	4748.96	1151	1199	TRUE
